# Supplementary material for: Genome-wide comparative analysis reveals selection signatures for reproduction traits in prolific Suffolk sheep
Source: Front Genet. 2024 Jun 7;15:1404031. doi: 10.3389/fgene.2024.1404031 (PMC11193351; doi:10.3389/fgene.2024.1404031)
Supplement: Supplementary file 2 [file DataSheet2.xlsx]

## Sheet: Supp Data. 1
Supplemental Table 1. Detailed information of the sequencing and alignment statistics for the 90 Xinjiang native sheep individuals.
Species/Popolation	Sample ID	Raw Base(bp)	Clean Base(bp)	Effective Rate(%)	Error Rate(%)	Q20(%)	Q30(%)	GC Content(%)	Mapped reads	Mapping rate(%)	Average depth(X)	Coverage at least 1X(%)	Coverage at least 4X(%)
prolific Suffolk sheep	DS1_116	58351481100	58254645900	99.83	0.03	96.98	92.11	43.87	385195034	99.18	18.45	98.18	97.15
	DS1_132	61507499400	61422942300	99.86	0.03	97.51	93.17	43.87	406209383	99.2	17.7	98.18	97.16
	DS1_136	53879767800	53792269200	99.84	0.03	96.75	91.5	43.81	355465363	99.12	16.43	98.16	97
	DS1_142	50259100200	50167915500	99.82	0.03	97.32	93	43.95	331806823	99.21	15.49	98.13	96.88
	DS1_31022	50436477900	50377899900	99.88	0.03	97.31	92.65	43.3	333099054	99.18	15.12	98.12	96.81
	DS1_31037	55597503300	55487707500	99.8	0.03	96.53	90.9	43.3	366861594	99.17	16.77	98.18	97.05
	DS1_31048	62044825200	61888862400	99.75	0.03	97.62	93.42	43.8	409632378	99.28	17.24	98.18	97.14
	DS1_31068	54421890000	54320288700	99.81	0.03	96.66	91.36	44.12	358802240	99.08	17.14	98.19	97.02
	DS1_31090	51924610800	51843354900	99.84	0.03	97.56	93.27	44.15	343038860	99.25	15.23	98.14	96.88
	DS1_434	55655865600	55543591800	99.8	0.03	96.24	90.56	44.39	366482932	98.97	17.12	98.17	97.05
	DS1_534	56723796300	56634330900	99.84	0.03	97.54	93.19	43.86	374413246	99.17	17.01	98.17	97.08
	DS1_71	52779086100	52691118900	99.83	0.03	97.5	93.07	44.09	348271037	99.15	15.83	98.17	96.96
	DS2_10	65788956600	65709432600	99.88	0.03	96.03	90.12	43.09	433494927	98.96	19.37	98.25	97.28
	DS2_107	59282633700	59178798300	99.82	0.03	96.45	90.82	43.76	391017981	99.11	17.63	98.21	97.16
	DS2_108	55723739700	55588783200	99.76	0.03	95.99	90.1	44.2	367167455	99.08	16.36	98.19	97.02
	DS2_111	52767294000	52686393000	99.85	0.03	96.22	90.53	43.55	347946245	99.06	16.09	98.16	96.96
	DS2_125	73965126300	73819349100	99.8	0.03	96.72	91.4	44.67	487696079	99.1	20.58	98.22	97.34
	DS2_151	55302126300	55185880800	99.79	0.03	96.71	91.55	44.01	364744640	99.14	16.57	98.17	97.02
	DS2_19	53619086400	53528306400	99.83	0.03	96.8	91.77	45.38	353331670	99.01	16.18	98.14	96.91
	DS2_25	61352275500	61278921900	99.88	0.03	96.15	90.4	43.79	404731246	99.07	18.1	98.23	97.19
	DS2_31029	60422823300	60332642100	99.85	0.03	96.16	90.28	44	398413636	99.05	17.53	98.21	97.14
	DS2_31063	56709844500	56620539900	99.84	0.03	96.97	92.06	43.62	374587635	99.24	17.08	98.19	97.1
	DS2_31073	67357806000	67208469000	99.78	0.03	96.69	91.32	43.92	444349525	99.17	19.49	98.24	97.3
	DS2_9	58949165700	58753326000	99.67	0.03	96.12	90.47	45.69	387098528	98.83	16.88	98.2	97.02
	DS3_101	55560293100	55448221200	99.8	0.03	96.97	92.09	44.8	365737562	98.94	16.8	98.18	96.8
	DS3_103	53256884100	53167505700	99.83	0.03	96.69	91.64	44.8	350199046	98.8	16.36	98.14	96.62
	DS3_107	60389445300	60305392200	99.86	0.03	97.43	92.96	43.5	398309245	99.07	18.05	98.2	97.02
	DS3_111	56171606700	56069114700	99.82	0.03	96.65	91.29	44.08	369725594	98.91	17.36	98.18	96.9
	DS3_112	53219196300	53145439200	99.86	0.03	97.03	92.06	44.2	350623792	98.96	16.45	98.12	96.68
	DS3_122	54615689100	54553942500	99.89	0.03	96.97	92.06	43.77	359661312	98.89	16.9	98.17	96.81
	DS3_138	66721146600	66639340200	99.88	0.03	97.38	92.88	43.3	439956455	99.03	19.69	98.23	97.18
	DS3_20	69001499400	68864649300	99.8	0.03	97.91	94.22	44.06	455591116	99.24	20.7	98.25	97.39
	DS3_21	54159861900	54073734900	99.84	0.03	96.81	91.84	43.92	356383096	98.86	17.08	98.17	96.83
	DS3_25	71361200400	71216049300	99.8	0.03	97.8	93.93	44.21	470212284	99.04	21.24	98.22	97.27
	DS3_31	64845166800	64702108800	99.78	0.03	97.44	92.98	43.34	427364388	99.08	19.08	98.21	97.14
	DS3_4	62359511700	62277895500	99.87	0.03	97.88	94.12	43.77	411091771	99.01	19.7	98.2	97.15
	DS3_41	56057778300	55965323700	99.84	0.03	97.37	92.87	43.64	369396933	99.01	16.54	98.15	96.78
	DS3_49	59873590200	59769307500	99.83	0.03	96.86	91.95	43.46	394031380	98.89	18.74	98.2	97.06
	DS3_58	59848740900	59709824100	99.77	0.03	97.65	93.68	45.14	393966205	98.97	17.54	98.2	96.91
	DS3_60080	61625830800	61509960000	99.81	0.03	97.8	93.92	44.11	407037422	99.26	18.86	98.21	97.25
	DS3_60133	59508736200	59421854700	99.85	0.03	97.75	93.81	43.75	392333374	99.04	18.79	98.2	97.06
	DS3_62	56252814300	56143685700	99.81	0.03	96.67	91.66	44.44	369949834	98.84	17.33	98.21	96.92
	DS3_64	56661255000	56571803400	99.84	0.03	97.22	92.37	44.04	373294427	98.98	16.5	98.17	96.8
	DS3_67	59813182200	59752953000	99.9	0.03	97.17	92.66	43.66	394030265	98.91	18.74	98.17	96.99
	DS3_7	68677418700	68528779800	99.78	0.03	96.82	91.93	43.99	451688566	98.87	20.99	98.25	97.3
	DS3_70023	56171062500	56055530100	99.79	0.03	95.95	89.94	45.65	368661200	98.65	16.06	98.14	95.94
	DS3_76	74059107000	73870384500	99.75	0.03	97.9	94.15	43.67	488027751	99.1	22.37	98.25	97.37
	DS3_81	63024754200	62898003300	99.8	0.03	97.4	93.03	44.11	414870445	98.94	17.96	98.18	97
	DS3_928	51131621700	51075952500	99.89	0.03	97.04	92.12	43.25	336846662	98.93	16.42	98.13	96.66
	DS3_98	50030444700	49945499100	99.83	0.03	96.89	91.94	44.53	329244148	98.88	15.12	98.13	96.4
Hu sheep	H_u1	56571828300	56439455700	99.77	0.03	96.5	91.16	45.39	371754124	98.8	16.69	98.16	96.37
	H_u13	53133900900	53068685100	99.88	0.03	97.03	92.24	44.31	350391705	99.04	16.23	98.12	96.64
	H_u17	56957573700	56871800700	99.85	0.03	97.49	93.16	44.32	375650916	99.08	16.28	98.14	96.71
	H_u18	55683334200	55593083100	99.84	0.03	96.23	90.52	44.09	367161853	99.07	16.92	98.17	97.02
	H_u2	50647596600	50581299300	99.87	0.03	97.23	92.9	44.07	334532594	99.21	15.63	98.13	96.86
	H_u23	54577943100	54459113100	99.78	0.03	96.47	90.94	45.29	359649661	99.06	15.9	98.15	96.59
	H_u26	52745016300	52633906500	99.79	0.03	96.87	91.91	44.16	347932941	99.16	15.89	98.14	96.91
	H_u30	53063114700	53007903600	99.9	0.03	97.69	93.75	44.16	350624053	99.22	16.32	98.15	96.98
	H_u31	60198157500	60088854900	99.82	0.03	97.55	93.3	44	397729801	99.29	17	98.15	97.07
	H_u33	56987792400	56841412800	99.74	0.03	96.91	92.01	46	375561430	99.11	16.98	98.15	96.49
	H_u36	63424340400	63337969500	99.86	0.03	96.97	92.19	44.06	418783955	99.18	19.23	98.21	97.24
	H_u4	60976022700	60835000500	99.77	0.03	95.73	89.69	46.01	400733901	98.81	16.89	98.17	95.98
	H_u40	55535903700	55419142500	99.79	0.03	96.85	91.84	44.01	366457617	99.19	16.54	98.16	97.01
	H_u43	67508653200	67425790500	99.88	0.03	97.19	92.77	44.03	445832613	99.18	20.51	98.23	97.33
	H_u44	66113440500	65993800800	99.82	0.03	97.81	94.08	44.12	436889918	99.3	19.51	98.22	97.29
	H_u47	57072958800	56983100400	99.84	0.03	96.85	91.83	44.06	376768862	99.18	16.99	98.18	97.07
	H_u48	59643078000	59495007300	99.75	0.03	96.11	90.41	45.57	392986106	99.08	16.75	98.19	96.58
	H_u5	57255555600	57123252300	99.77	0.03	97.06	92.48	44	377024370	99	17.59	98.15	96.89
	H_u50	60210839700	60125812800	99.86	0.03	97.17	92.78	43.94	397603296	99.19	18.38	98.21	97.2
	H_u8	54085900500	53936235900	99.72	0.03	96.82	91.84	45.94	355375210	98.83	15.83	98.1	95.46
Suffolk sheep	S_154	60393289200	60308472300	99.86	0.03	97.64	93.47	43.67	399338383	99.32	17.54	98.2	97.16
	S_31002	56240306400	56094960900	99.74	0.03	97.47	93.16	44.36	370595855	99.1	16.54	98.2	97.07
	S_31026	60331915500	60193722900	99.77	0.03	97.16	92.68	43.85	397749529	99.12	18.31	98.21	97.21
	S_31027	51072359100	50982352200	99.82	0.03	97.53	93.22	43.43	337238532	99.22	15.5	98.13	96.88
	S_56	66380788200	66154762500	99.66	0.03	97.35	92.96	44.84	437043339	99.1	18.26	98.2	97.2
	S_6	57396953700	57272685000	99.78	0.03	97.26	92.75	44.75	378317494	99.08	16.03	98.17	96.97
	S_60065	53974095000	53870978700	99.81	0.03	96.91	91.88	43.55	355417786	98.96	16.69	98.18	96.79
	S_60145	55145460600	55061489700	99.85	0.03	97.41	92.73	43.39	363433153	99.01	16.68	98.15	96.74
	S_61001	62529441900	62448893400	99.87	0.03	97.48	93.1	43.23	412951940	99.19	18.48	98.22	97.23
	S_61004	61456231500	61369529100	99.86	0.03	96.07	90.25	43.92	405691759	99.16	17.62	98.23	97.18
	S_71001	59270155200	59184022800	99.85	0.03	96.53	90.98	43.77	391000634	99.1	18.52	98.25	97.24
	S_80063	62105970900	62018092800	99.86	0.03	96.31	90.6	44.05	409044653	98.93	17.95	98.21	97
	S_90001	54492704100	54352833600	99.74	0.03	96.33	90.62	45.43	357789249	98.74	15.83	98.12	95.69
	S_91002	56319064500	56275409400	99.92	0.03	96.52	90.92	44.18	371858500	99.12	16.59	98.18	97
	S_91004	53606905800	53463436500	99.73	0.03	96.01	90.22	46.62	352103044	98.79	15.82	98.06	94.29
	S_91007	62914047900	62745683400	99.73	0.03	96.53	91.1	46.19	414188671	99.02	17.36	98.19	96.08
	S_Y153	59809338600	59731830900	99.87	0.03	96.84	91.77	43.97	394974583	99.19	17.55	98.23	97.18
	S_Y155	51559702200	51494576100	99.87	0.03	97.05	92.28	43.93	340526402	99.19	15.55	98.15	96.9
	S_Y157	55641702600	55535463600	99.81	0.03	97.77	93.92	44.29	366866115	99.09	16.7	98.21	96.84
	S_Y160	53601168000	53519719500	99.85	0.03	97.84	93.97	43.83	353651669	99.12	16.66	98.14	96.78

## Sheet: Supp Data. 2
Supplemental Table. 2 Summary of SNPs in 90 sheep individuals.
Sample	Upstream	Exonic				Intronic	Splicing	Downstream	Upstream/Downstream	Intergenic	ts	tv	ts/tv	Het rate(‰)	Total
		Stop gain	Stop loss	Synonymous	Non-synonymous
DS1_116	64943	318	68	42078	30798	4012842	442	63349	1517	6918461	7957748	3325727	2.392	2.501	11283475
DS1_132	64106	313	66	41561	30402	3910017	415	62118	1578	6827289	7817079	3265180	2.394	2.386	11082259
DS1_136	62979	303	61	41437	29953	3981270	417	62135	1490	6996064	7989772	3331645	2.398	2.62	11321417
DS1_142	60545	294	61	40726	29227	3906134	387	60348	1497	6746641	7755468	3233531	2.398	2.41	10988999
DS1_31022	62101	289	59	40983	29399	3888133	392	60826	1484	6719652	7727475	3220662	2.399	2.413	10948137
DS1_31037	64697	296	59	42714	30366	4131187	411	63530	1477	7193164	8244709	3433883	2.4	2.861	11678592
DS1_31048	64017	313	62	41571	30131	3957101	387	62100	1536	6905251	7907974	3299074	2.397	2.503	11207048
DS1_31068	66435	307	63	43656	31360	4139208	427	65114	1647	7185752	8249583	3436671	2.4	2.802	11686254
DS1_31090	64095	292	60	42606	30171	4063834	415	62828	1573	7054988	8099898	3370659	2.403	2.751	11470557
DS1_434	64164	299	67	41487	30206	3957159	441	62634	1459	6878607	7888837	3294388	2.394	2.456	11183225
DS1_534	62656	309	56	41308	29751	3979465	407	61613	1498	6892347	7910537	3303519	2.394	2.525	11214056
DS1_71	66045	314	62	43310	30913	4125993	409	64522	1613	7171861	8230368	3426941	2.401	2.858	11657309
DS2_10	64660	290	61	41616	29903	4006727	415	62269	1508	6981762	7992201	3343221	2.39	2.537	11335422
DS2_107	64338	310	68	42277	30214	4022744	405	62948	1570	7003070	8023976	3351583	2.394	2.589	11375559
DS2_108	63252	294	60	41677	30145	3987509	403	62134	1557	6969394	7974159	3329083	2.395	2.604	11303242
DS2_111	61342	259	57	40266	29323	3807171	393	60036	1498	6640988	7606239	3176759	2.394	2.224	10782998
DS2_125	64536	311	69	41295	30418	3921164	429	62105	1555	6897934	7867293	3294267	2.388	2.343	11161560
DS2_151	61309	292	54	41368	29453	3975098	406	61755	1487	6895870	7912173	3300501	2.397	2.507	11212674
DS2_19	65637	295	65	42054	30821	3906964	429	62751	1625	6796314	7798999	3255622	2.395	2.402	11054621
DS2_25	65618	301	69	42751	31145	4047549	437	63423	1559	7025374	8058331	3368906	2.391	2.612	11427237
DS2_31029	66916	308	62	43884	31372	4167920	423	65251	1603	7297397	8346814	3482054	2.397	2.896	11828868
DS2_31063	66008	318	54	43070	30768	4129759	402	64792	1576	7182040	8236856	3433105	2.399	2.8	11669961
DS2_31073	66513	295	60	42955	31119	4148180	422	64331	1538	7238420	8282636	3461674	2.392	2.781	11744310
DS2_9	65192	321	56	43143	31118	4087612	429	64203	1489	7106074	8148834	3398643	2.397	2.77	11547477
DS3_101	63723	305	64	41789	30356	3956382	421	62377	1478	6862126	7875444	3286165	2.396	2.476	11161609
DS3_103	63904	310	63	41536	30294	3906166	403	61813	1557	6857655	7836427	3272672	2.394	2.463	11109099
DS3_107	63286	307	65	41627	29834	3978415	412	62074	1497	6916616	7931492	3307286	2.398	2.502	11238778
DS3_111	65963	313	69	42817	31166	4060906	439	63612	1569	7072691	8105493	3383997	2.395	2.642	11489490
DS3_112	61184	293	55	39979	29164	3786092	405	58830	1538	6526194	7504297	3140269	2.389	2.046	10644566
DS3_122	65179	299	64	42435	30622	4040422	408	63449	1561	7015389	8050450	3357975	2.397	2.625	11408425
DS3_138	66232	306	58	42908	30990	4062835	419	64063	1592	7034973	8083078	3373013	2.396	2.588	11456091
DS3_20	65896	316	65	42183	30836	4030547	431	63539	1627	7067013	8072815	3378014	2.389	2.566	11450829
DS3_21	65165	307	64	42287	30632	3996748	403	62954	1614	6902844	7937780	3312814	2.396	2.518	11250594
DS3_25	67288	323	62	42567	31297	4062096	420	63885	1612	7088347	8115971	3392282	2.392	2.594	11508253
DS3_31	63484	313	63	41206	30118	3922654	415	61866	1518	6830031	7825244	3270895	2.392	2.369	11096139
DS3_4	64471	319	68	41978	30723	3996545	431	62018	1570	6986124	7989839	3341042	2.391	2.571	11330881
DS3_41	62631	275	61	41238	29381	3921054	411	61089	1520	6792256	7799407	3253052	2.397	2.407	11052459
DS3_49	63758	293	57	40989	30029	3912509	412	61727	1493	6848739	7828690	3273908	2.391	2.378	11102598
DS3_58	67442	307	56	43558	31426	4130638	428	65464	1671	7188364	8243041	3437479	2.397	2.806	11680520
DS3_60080	63325	289	64	40989	30029	3906706	422	61197	1518	6843669	7818698	3272472	2.389	2.388	11091170
DS3_60133	65513	321	61	42171	30744	4008324	436	62860	1558	6987299	8002453	3344657	2.392	2.544	11347110
DS3_62	65798	309	65	43012	30989	4139545	432	64429	1547	7211523	8263722	3445036	2.398	2.798	11708758
DS3_64	64443	287	63	42535	30305	4059432	412	63117	1509	6969990	8033061	3347921	2.399	2.62	11380982
DS3_67	64727	302	59	41902	30572	3957038	448	61823	1589	6863805	7875426	3292477	2.391	2.444	11167903
DS3_7	64037	326	66	42011	30822	4030782	426	62590	1478	7039927	8051336	3368482	2.39	2.571	11419818
DS3_70023	64886	295	57	42634	30576	3998002	421	64150	1604	6919597	7963873	3307828	2.407	2.675	11271701
DS3_76	65428	310	69	42200	31074	4050259	438	63378	1624	7030022	8057128	3373923	2.388	2.521	11431051
DS3_81	63777	282	64	41298	30193	3980358	426	61509	1487	6968353	7967345	3327415	2.394	2.535	11294760
DS3_928	62594	286	69	41015	29521	3891842	434	61494	1532	6756782	7754155	3233553	2.398	2.401	10987708
DS3_98	64282	306	64	42386	30488	4044758	414	63194	1536	7025394	8066314	3355453	2.403	2.741	11421767
H_u1	65788	311	62	43092	30948	4083723	424	65259	1576	7043408	8115109	3372338	2.406	2.663	11487447
H_u13	64913	302	60	43228	30640	4108176	397	64411	1583	7129476	8189090	3406061	2.404	2.685	11595151
H_u17	65380	291	56	43643	30824	4120786	430	64520	1620	7139500	8205110	3414440	2.403	2.709	11619550
H_u18	66704	314	62	43466	31178	4171457	411	65627	1556	7236728	8309004	3463163	2.399	2.772	11772167
H_u2	66011	305	58	43210	30673	4116260	404	64472	1495	7136833	8197895	3412212	2.402	2.728	11610107
H_u23	66050	320	57	43299	31114	4078580	435	65006	1603	7063061	8124298	3377260	2.405	2.662	11501558
H_u26	65600	310	63	43152	30619	4125781	415	64786	1576	7135249	8202523	3417034	2.4	2.73	11619557
H_u30	66087	291	62	43753	31064	4159522	409	65031	1581	7205588	8278748	3449365	2.4	2.795	11728113
H_u31	64445	297	58	42536	30447	4075898	416	64087	1531	7089009	8129408	3389126	2.398	2.585	11518534
H_u33	67110	333	72	43118	31377	4041201	433	64907	1707	6957910	8024723	3335443	2.405	2.577	11360166
H_u36	66896	322	59	43901	31480	4225448	421	65757	1620	7322425	8407391	3506219	2.397	2.798	11913610
H_u4	65379	327	58	43283	30907	4044750	452	64495	1643	6956024	8025987	3332590	2.408	2.599	11358577
H_u40	65298	302	57	42941	30756	4091069	410	64468	1584	7110659	8157337	3399866	2.399	2.622	11557203
H_u43	68508	312	66	44270	31682	4227594	426	66760	1627	7385060	8451105	3530897	2.393	2.832	11982002
H_u44	66819	331	63	43524	31223	4188425	426	65229	1631	7285438	8349777	3487752	2.394	2.746	11837529
H_u47	65788	298	60	43383	31146	4134441	426	65251	1548	7230828	8273898	3451889	2.396	2.756	11725787
H_u48	66169	313	57	43534	31117	4077892	441	65209	1629	7066409	8126414	3379667	2.404	2.691	11506081
H_u5	64642	330	57	42424	30558	4061746	418	64023	1538	7065833	8101380	3378829	2.397	2.528	11480209
H_u50	66953	324	66	44164	31348	4201969	426	66118	1588	7316878	8387249	3497697	2.397	2.823	11884946
H_u8	64956	299	65	43075	30963	4018117	414	63906	1615	6887933	7961591	3299095	2.413	2.607	11260686
S_154	65325	290	68	42544	30680	4086678	432	64152	1569	7109397	8150094	3401087	2.396	2.78	11551181
S_31002	63729	308	68	41814	30328	4003553	421	62298	1535	6952501	7977307	3326434	2.398	2.648	11303741
S_31026	64893	320	62	41814	30562	3985226	423	62684	1585	6962768	7964042	3331743	2.39	2.551	11295785
S_31027	62318	261	64	41425	29317	3965285	399	61460	1481	6891076	7905111	3293788	2.4	2.604	11198899
S_56	64126	292	62	41725	30252	3972178	433	62143	1559	6935217	7934787	3320302	2.389	2.503	11255089
S_6	64766	309	64	42241	30720	3988744	429	62675	1580	6933174	7952840	3319422	2.395	2.666	11272262
S_60065	63242	317	71	42016	30268	4028807	398	62482	1545	6989554	8021513	3342859	2.399	2.675	11364372
S_60145	63935	304	64	42236	30689	4006218	403	62746	1561	6946978	7979377	3324045	2.4	2.631	11303422
S_61001	64837	310	63	41695	30264	4031833	432	62733	1517	7053925	8065530	3368903	2.394	2.681	11434433
S_61004	63575	310	73	41480	30137	3999685	402	62438	1521	7000749	8001256	3344630	2.392	2.642	11345886
S_71001	66568	318	59	43166	31411	4134390	438	65323	1557	7217128	8260430	3450736	2.393	2.841	11711166
S_80063	63815	314	63	41491	30135	4001622	396	62390	1436	6958000	7974433	3330443	2.394	2.577	11304876
S_90001	62513	297	56	40866	29548	3840310	403	61021	1559	6712400	7694704	3197264	2.406	2.491	10891968
S_91002	62033	303	57	41404	29738	3956218	394	61504	1537	6931709	7921944	3307584	2.395	2.581	11229528
S_91004	63049	306	56	40760	29825	3771183	424	61001	1558	6512265	7510402	3110874	2.414	2.497	10621276
S_91007	63179	306	64	40897	29785	3845085	422	61264	1547	6703360	7688234	3200440	2.402	2.507	10888674
S_Y153	64986	300	69	42292	30692	4099866	424	63663	1551	7169276	8200134	3423397	2.395	2.818	11623531
S_Y155	63069	292	73	41688	29797	3976585	404	62490	1560	6928270	7941164	3308654	2.4	2.635	11249818
S_Y157	68762	311	67	45042	31956	4309514	424	67510	1635	7466817	8581122	3569043	2.404	3.304	12150165
S_Y160	64100	296	68	41904	30092	3996190	410	62164	1500	6978242	7992081	3330471	2.399	2.658	11322552

## Sheet: Supp Data. 3 
Supplemental Table 3. Details on putative regions experiencing selected sweeps (top 5% empirical cutoff) for FST values on each chromosome.
S versus DS				H versus DS
Chromosome	Region start	Region end	Fst	Chromosome	Region start	Region end	Fst
1	111850001	111950000	0.551528	1	224050001	224150000	0.435531
	111800001	111900000	0.509059		49750001	49850000	0.431156
	111900001	112000000	0.504835		49800001	49900000	0.427725
	19900001	20000000	0.424161		203350001	203450000	0.421589
	19850001	19950000	0.412142		203300001	203400000	0.418488
	111950001	112050000	0.410938		117900001	118000000	0.414802
	156250001	156350000	0.409627		148550001	148650000	0.411964
	19750001	19850000	0.402117		87400001	87500000	0.395734
	203350001	203450000	0.381917		234650001	234750000	0.385442
	19800001	19900000	0.381866		234600001	234700000	0.385325
	193700001	193800000	0.381199		148600001	148700000	0.382076
	111750001	111850000	0.356962		53100001	53200000	0.371733
	202800001	202900000	0.334434		117950001	118050000	0.367898
	199000001	199100000	0.331937		202800001	202900000	0.365342
	19700001	19800000	0.329793		87450001	87550000	0.364989
	19350001	19450000	0.326134		224000001	224100000	0.36184
	19300001	19400000	0.325451		221250001	221350000	0.356057
	203200001	203300000	0.31617		156550001	156650000	0.355353
	156200001	156300000	0.305002		192900001	193000000	0.350693
	111100001	111200000	0.303901		87350001	87450000	0.348973
	203400001	203500000	0.303775		87200001	87300000	0.347704
	156300001	156400000	0.299902		53050001	53150000	0.346104
	115200001	115300000	0.299309		224100001	224200000	0.345847
	19250001	19350000	0.299017		148500001	148600000	0.345759
	700001	800000	0.29642		156150001	156250000	0.344025
	203300001	203400000	0.296288		87150001	87250000	0.343619
	115250001	115350000	0.295669		119200001	119300000	0.343263
	26500001	26600000	0.291054		86900001	87000000	0.342958
	176350001	176450000	0.291019		122250001	122350000	0.342453
	110000001	110100000	0.288808		66450001	66550000	0.342385
	112150001	112250000	0.285519		156500001	156600000	0.342227
	26450001	26550000	0.283276		108300001	108400000	0.341874
	202850001	202950000	0.28057		176950001	177050000	0.340869
	159650001	159750000	0.279725		161500001	161600000	0.337226
	110050001	110150000	0.278245		66500001	66600000	0.337077
	51050001	51150000	0.276435		227150001	227250000	0.334861
	19650001	19750000	0.275921		140350001	140450000	0.33464
	154500001	154600000	0.274898		221200001	221300000	0.332863
	202750001	202850000	0.268381		161550001	161650000	0.330966
	115150001	115250000	0.267741		181700001	181800000	0.330019
	193750001	193850000	0.265417		148250001	148350000	0.327771
	203450001	203550000	0.264153		160100001	160200000	0.325356
	144050001	144150000	0.261096		86950001	87050000	0.322876
	112100001	112200000	0.260516		197600001	197700000	0.321428
	144350001	144450000	0.260024		204900001	205000000	0.320345
	111050001	111150000	0.25972		239450001	239550000	0.319745
	266500001	266600000	0.256438		153300001	153400000	0.31938
	176300001	176400000	0.256242		118350001	118450000	0.318791
	203250001	203350000	0.254641		130000001	130100000	0.318079
	204650001	204750000	0.254591		197650001	197750000	0.317884
	26550001	26650000	0.25269		176900001	177000000	0.316978
	51000001	51100000	0.252534		87750001	87850000	0.315521
	149600001	149700000	0.252366		156200001	156300000	0.315064
	185000001	185100000	0.249413		86850001	86950000	0.31484
	750001	850000	0.249379		65250001	65350000	0.314648
	202900001	203000000	0.246682		7300001	7400000	0.313589
	174150001	174250000	0.246233		177000001	177100000	0.312352
	156900001	157000000	0.245675		204650001	204750000	0.311269
	111150001	111250000	0.245149		204700001	204800000	0.310494
	5650001	5750000	0.244925		202850001	202950000	0.310079
	144300001	144400000	0.244867		155650001	155750000	0.308548
	95700001	95800000	0.242427		192600001	192700000	0.308092
	112400001	112500000	0.241534		118400001	118500000	0.307235
	112000001	112100000	0.241247		159400001	159500000	0.305863
	144600001	144700000	0.241112		109250001	109350000	0.305539
	203150001	203250000	0.239904		202100001	202200000	0.304767
	156150001	156250000	0.239118		199200001	199300000	0.304444
	144000001	144100000	0.238179		122300001	122400000	0.304407
	149550001	149650000	0.237785		130100001	130200000	0.303377
	96050001	96150000	0.237187		204950001	205050000	0.302709
	27450001	27550000	0.23716		160150001	160250000	0.302648
	183050001	183150000	0.23698		87000001	87100000	0.301818
	25550001	25650000	0.236914		130300001	130400000	0.301573
	156400001	156500000	0.236118		156000001	156100000	0.300985
	143950001	144050000	0.235156		202150001	202250000	0.300904
	156100001	156200000	0.234821		213450001	213550000	0.300484
	19400001	19500000	0.234715		227100001	227200000	0.299839
	95750001	95850000	0.234034		65200001	65300000	0.299798
	3950001	4050000	0.233823		203400001	203500000	0.299512
	25700001	25800000	0.233737		192950001	193050000	0.299461
	112350001	112450000	0.232963		122200001	122300000	0.299367
	266550001	266650000	0.232719		159350001	159450000	0.298785
	246350001	246450000	0.230505		192550001	192650000	0.298209
	203500001	203600000	0.228522		115750001	115850000	0.297739
	159600001	159700000	0.22767		156850001	156950000	0.297325
	115300001	115400000	0.226842		130050001	130150000	0.29713
	144100001	144200000	0.226013		156900001	157000000	0.296762
	174200001	174300000	0.224476		200950001	201050000	0.295532
	94750001	94850000	0.222544		223650001	223750000	0.294109
	159700001	159800000	0.222212		181650001	181750000	0.29362
	153850001	153950000	0.221513		87650001	87750000	0.293464
	173700001	173800000	0.220215		176850001	176950000	0.293328
	199350001	199450000	0.21999		160050001	160150000	0.291204
	165350001	165450000	0.219205		206500001	206600000	0.29084
	156050001	156150000	0.218324		182850001	182950000	0.290673
	58300001	58400000	0.218306		87050001	87150000	0.290458
	154450001	154550000	0.218277		156100001	156200000	0.290456
	199050001	199150000	0.21823		185700001	185800000	0.290386
	199600001	199700000	0.217757		159500001	159600000	0.290321
	64350001	64450000	0.217626		87100001	87200000	0.289767
	112800001	112900000	0.217233		87700001	87800000	0.289383
	160450001	160550000	0.216929		182800001	182900000	0.289218
	143900001	144000000	0.216725		148450001	148550000	0.288671
	203550001	203650000	0.216657		239400001	239500000	0.287762
	5450001	5550000	0.215903		87500001	87600000	0.286965
	113200001	113300000	0.215718		156050001	156150000	0.286844
	173650001	173750000	0.215515		170750001	170850000	0.286208
	12350001	12450000	0.214551		121500001	121600000	0.286206
	113150001	113250000	0.213848		109300001	109400000	0.285803
	96100001	96200000	0.212885		197150001	197250000	0.284958
	5700001	5800000	0.212814		200900001	201000000	0.284244
	155950001	156050000	0.212271		125700001	125800000	0.284172
	156000001	156100000	0.211872		118300001	118400000	0.284169
	96300001	96400000	0.211799		129950001	130050000	0.283662
	91200001	91300000	0.211045		161350001	161450000	0.283605
	246300001	246400000	0.210517		201300001	201400000	0.283508
	5600001	5700000	0.210327		202750001	202850000	0.283191
	198950001	199050000	0.209855		203050001	203150000	0.28301
	166950001	167050000	0.209841		159550001	159650000	0.282175
	25600001	25700000	0.209778		195550001	195650000	0.282083
	112650001	112750000	0.209395		49700001	49800000	0.28099
	264500001	264600000	0.209236		121450001	121550000	0.280896
	111700001	111800000	0.209		201900001	202000000	0.280858
	91250001	91350000	0.208164		65300001	65400000	0.280678
	264550001	264650000	0.208038		7350001	7450000	0.280636
	126300001	126400000	0.207883		87800001	87900000	0.28037
	145050001	145150000	0.207602		86800001	86900000	0.279583
	204700001	204800000	0.207498		118800001	118900000	0.278994
	112050001	112150000	0.207398		64000001	64100000	0.277416
	156350001	156450000	0.207373		119150001	119250000	0.276687
	155900001	156000000	0.207312		177050001	177150000	0.27638
	154200001	154300000	0.207202		182900001	183000000	0.275949
	161650001	161750000	0.207143		135750001	135850000	0.27524
	112500001	112600000	0.207064		156950001	157050000	0.274229
	267900001	268000000	0.206822		159300001	159400000	0.273009
	195550001	195650000	0.206619		53150001	53250000	0.272757
	25850001	25950000	0.206435		45550001	45650000	0.272399
	34450001	34550000	0.206348		204750001	204850000	0.271818
	50900001	51000000	0.205905		122350001	122450000	0.27174
	27400001	27500000	0.205766		49850001	49950000	0.271518
	173800001	173900000	0.205414		122400001	122500000	0.271402
	100900001	101000000	0.204876		204800001	204900000	0.270996
	112750001	112850000	0.204775		154550001	154650000	0.270402
	126150001	126250000	0.204582		192450001	192550000	0.270227
	161700001	161800000	0.204142		154500001	154600000	0.269553
	184950001	185050000	0.203351		203250001	203350000	0.269538
	124800001	124900000	0.202883		148200001	148300000	0.269093
	4600001	4700000	0.202757		153250001	153350000	0.267293
	173850001	173950000	0.202683		161300001	161400000	0.266812
	125450001	125550000	0.202596		192700001	192800000	0.266474
	17850001	17950000	0.202524		121300001	121400000	0.266128
	14250001	14350000	0.20247		216900001	217000000	0.266034
	243100001	243200000	0.202354		204600001	204700000	0.26544
	183000001	183100000	0.202009		186450001	186550000	0.265241
	14200001	14300000	0.201671		68400001	68500000	0.264595
	156950001	157050000	0.201164		155950001	156050000	0.264543
	201950001	202050000	0.200883		203450001	203550000	0.264491
	223450001	223550000	0.200839		115700001	115800000	0.264126
	9800001	9900000	0.200629		200350001	200450000	0.26376
	12400001	12500000	0.200553		192500001	192600000	0.26374
	124750001	124850000	0.200394		159650001	159750000	0.263642
	19200001	19300000	0.199484		245700001	245800000	0.263642
	149000001	149100000	0.197998		108700001	108800000	0.263486
	34500001	34600000	0.197602		271850001	271950000	0.263478
	112200001	112300000	0.197504		159950001	160050000	0.26347
	26600001	26700000	0.196818		235250001	235350000	0.263362
	91150001	91250000	0.196749		49900001	50000000	0.263041
	167000001	167100000	0.196648		148650001	148750000	0.26293
	198550001	198650000	0.196612		201850001	201950000	0.262526
	204800001	204900000	0.196404		154450001	154550000	0.262426
	275050001	275150000	0.196339		200400001	200500000	0.262131
	4000001	4100000	0.196256		133200001	133300000	0.262077
	165400001	165500000	0.195798		192750001	192850000	0.261321
	9850001	9950000	0.195604		130950001	131050000	0.260607
	265350001	265450000	0.195419		159250001	159350000	0.259947
	135800001	135900000	0.194853		115650001	115750000	0.259179
	135750001	135850000	0.194849		207250001	207350000	0.2583
	246250001	246350000	0.193808		161400001	161500000	0.258041
	218100001	218200000	0.193671		161450001	161550000	0.257982
	222100001	222200000	0.192806		176800001	176900000	0.257723
	175200001	175300000	0.192772		135800001	135900000	0.257194
	20150001	20250000	0.192638		222750001	222850000	0.257113
	263550001	263650000	0.19261		271900001	272000000	0.256859
	204050001	204150000	0.192587		195600001	195700000	0.256188
	113100001	113200000	0.192375		228100001	228200000	0.256157
	223400001	223500000	0.191994		223700001	223800000	0.25602
	20350001	20450000	0.191523		104750001	104850000	0.255741
	195500001	195600000	0.19046		116750001	116850000	0.255597
	111000001	111100000	0.190364		78450001	78550000	0.25534
	162400001	162500000	0.189739		156650001	156750000	0.255123
	88750001	88850000	0.189597		160200001	160300000	0.254771
	148750001	148850000	0.189347		155350001	155450000	0.254699
	175250001	175350000	0.189278		222800001	222900000	0.254649
	4550001	4650000	0.189094		234700001	234800000	0.254476
	171050001	171150000	0.189024		95400001	95500000	0.253875
	127250001	127350000	0.188961		140400001	140500000	0.253809
	144150001	144250000	0.188868		199600001	199700000	0.253745
	274800001	274900000	0.188796		117850001	117950000	0.2536
	218150001	218250000	0.188414		63050001	63150000	0.25352
	205200001	205300000	0.188085		109200001	109300000	0.253466
	199300001	199400000	0.187971		222900001	223000000	0.253252
	96400001	96500000	0.187895		156700001	156800000	0.253224
	200250001	200350000	0.187844		116400001	116500000	0.252451
	243450001	243550000	0.187451		45600001	45700000	0.252205
	16900001	17000000	0.187436		204400001	204500000	0.252014
	171100001	171200000	0.1873		109350001	109450000	0.251642
	174600001	174700000	0.187179		51300001	51400000	0.251365
	96250001	96350000	0.187112		228050001	228150000	0.251066
	274850001	274950000	0.186754		155250001	155350000	0.250978
	154250001	154350000	0.18631		78600001	78700000	0.250912
	112550001	112650000	0.186272		197100001	197200000	0.250733
	203750001	203850000	0.186		203500001	203600000	0.250276
	64300001	64400000	0.185395		156600001	156700000	0.250029
	265300001	265400000	0.185334		192650001	192750000	0.249966
	182000001	182100000	0.18517		206550001	206650000	0.249965
	5750001	5850000	0.185043		233850001	233950000	0.249726
	67750001	67850000	0.184991		116700001	116800000	0.24945
	199650001	199750000	0.18476		163850001	163950000	0.24931
	112600001	112700000	0.184422	2	113700001	113800000	0.649677
	126350001	126450000	0.183905		113650001	113750000	0.597254
	154400001	154500000	0.183628		300001	400000	0.595486
	50950001	51050000	0.1835		250001	350000	0.566128
	28900001	29000000	0.18339		150001	250000	0.557814
	25750001	25850000	0.183356		27000001	27100000	0.557118
	88550001	88650000	0.183179		200001	300000	0.552328
	204000001	204100000	0.183072		116550001	116650000	0.537868
	142500001	142600000	0.182941		27050001	27150000	0.536594
	163850001	163950000	0.182533		82200001	82300000	0.524995
	160400001	160500000	0.182532		107000001	107100000	0.524866
	243050001	243150000	0.182531		116500001	116600000	0.52482
	96350001	96450000	0.18245		82250001	82350000	0.518758
	8700001	8800000	0.182435		113750001	113850000	0.517864
	198300001	198400000	0.18186		100001	200000	0.510251
	144550001	144650000	0.181602		116600001	116700000	0.504476
	112700001	112800000	0.181411		350001	450000	0.500393
	113050001	113150000	0.181255		26850001	26950000	0.48848
	263950001	264050000	0.181084		116650001	116750000	0.46705
	25650001	25750000	0.18106		150600001	150700000	0.466866
	154550001	154650000	0.180254		107050001	107150000	0.464914
	113000001	113100000	0.180002		104150001	104250000	0.46278
	91300001	91400000	0.179587		52050001	52150000	0.456257
	68900001	69000000	0.179572		104100001	104200000	0.450762
	200200001	200300000	0.179421		51350001	51450000	0.44983
	246400001	246500000	0.17925		109500001	109600000	0.439822
2	218000001	218100000	0.553224		120000001	120100000	0.438021
	122550001	122650000	0.488913		109550001	109650000	0.437388
	219350001	219450000	0.483851		26950001	27050000	0.436441
	122600001	122700000	0.472904		113600001	113700000	0.43181
	217950001	218050000	0.468532		26900001	27000000	0.427736
	218050001	218150000	0.416607		27100001	27200000	0.427583
	122500001	122600000	0.415297		32200001	32300000	0.425591
	217150001	217250000	0.406142		71600001	71700000	0.424741
	217100001	217200000	0.39889		19550001	19650000	0.420205
	122700001	122800000	0.389744		111100001	111200000	0.416247
	122750001	122850000	0.384181		2200001	2300000	0.413515
	158750001	158850000	0.369497		113550001	113650000	0.412718
	122800001	122900000	0.365252		109100001	109200000	0.409683
	122850001	122950000	0.355332		220350001	220450000	0.40925
	113600001	113700000	0.353982		116700001	116800000	0.405909
	1750001	1850000	0.35161		229150001	229250000	0.405486
	1800001	1900000	0.350041		51100001	51200000	0.403894
	114150001	114250000	0.346981		28550001	28650000	0.403126
	168800001	168900000	0.344481		2250001	2350000	0.400917
	160100001	160200000	0.342067		109200001	109300000	0.399905
	142200001	142300000	0.339735		115700001	115800000	0.399675
	104300001	104400000	0.33689		51300001	51400000	0.399343
	150400001	150500000	0.334909		217150001	217250000	0.398515
	233250001	233350000	0.32789		51250001	51350000	0.39844
	104350001	104450000	0.327874		217100001	217200000	0.396432
	109500001	109600000	0.327372		122700001	122800000	0.394461
	114200001	114300000	0.325855		190750001	190850000	0.394127
	159400001	159500000	0.319545		113500001	113600000	0.393491
	177850001	177950000	0.318241		109050001	109150000	0.392909
	168750001	168850000	0.317006		104300001	104400000	0.390723
	109550001	109650000	0.314603		104900001	105000000	0.389755
	122900001	123000000	0.311954		52000001	52100000	0.389095
	176900001	177000000	0.311586		109250001	109350000	0.388909
	109600001	109700000	0.307115		104200001	104300000	0.386242
	92200001	92300000	0.306602		109150001	109250000	0.385947
	219450001	219550000	0.30509		106800001	106900000	0.383587
	116550001	116650000	0.30394		219800001	219900000	0.383495
	217800001	217900000	0.303863		82400001	82500000	0.38222
	113650001	113750000	0.301863		111150001	111250000	0.382139
	158700001	158800000	0.301151		106850001	106950000	0.382091
	142150001	142250000	0.30099		26800001	26900000	0.380589
	217850001	217950000	0.297983		50650001	50750000	0.380044
	225650001	225750000	0.297182		217050001	217150000	0.379652
	219400001	219500000	0.297046		122750001	122850000	0.379401
	219900001	220000000	0.296643		8900001	9000000	0.378925
	219300001	219400000	0.295906		116450001	116550000	0.37882
	107750001	107850000	0.294623		52400001	52500000	0.377616
	160050001	160150000	0.294293		74600001	74700000	0.372725
	227350001	227450000	0.29383		20850001	20950000	0.372707
	217900001	218000000	0.293196		150550001	150650000	0.37186
	109150001	109250000	0.291937		106950001	107050000	0.371441
	177800001	177900000	0.29177		32250001	32350000	0.371383
	109450001	109550000	0.291744		110700001	110800000	0.371017
	160900001	161000000	0.29129		400001	500000	0.370671
	177200001	177300000	0.29081		52350001	52450000	0.370171
	122150001	122250000	0.289217		31400001	31500000	0.369139
	212000001	212100000	0.284244		82150001	82250000	0.367752
	109100001	109200000	0.283394		120050001	120150000	0.367208
	220700001	220800000	0.281954		190700001	190800000	0.362069
	63450001	63550000	0.280517		47950001	48050000	0.358425
	150450001	150550000	0.279063		177100001	177200000	0.358381
	122100001	122200000	0.278564		147250001	147350000	0.358081
	220450001	220550000	0.277397		20800001	20900000	0.358063
	8850001	8950000	0.276341		50001	150000	0.357748
	217650001	217750000	0.275519		104050001	104150000	0.35753
	219850001	219950000	0.273706		32150001	32250000	0.356669
	92250001	92350000	0.273185		51150001	51250000	0.35636
	220500001	220600000	0.272977		82000001	82100000	0.355747
	91600001	91700000	0.27297		82050001	82150000	0.355729
	211950001	212050000	0.271205		47900001	48000000	0.355422
	116600001	116700000	0.270652		82350001	82450000	0.355073
	113450001	113550000	0.270423		51200001	51300000	0.3546
	219100001	219200000	0.270229		31350001	31450000	0.354145
	217450001	217550000	0.269643		114250001	114350000	0.353152
	109650001	109750000	0.268771		110650001	110750000	0.352758
	109950001	110050000	0.267962		150650001	150750000	0.352545
	109200001	109300000	0.26789		151100001	151200000	0.35163
	700001	800000	0.267635		40350001	40450000	0.350603
	10800001	10900000	0.266873		52550001	52650000	0.350104
	109350001	109450000	0.266711		164950001	165050000	0.349836
	116400001	116500000	0.266368		104850001	104950000	0.34977
	114100001	114200000	0.265799		115750001	115850000	0.349621
	1700001	1800000	0.265584		104350001	104450000	0.3492
	160850001	160950000	0.265439		115650001	115750000	0.348781
	39150001	39250000	0.265045		11650001	11750000	0.34856
	223450001	223550000	0.264002		52450001	52550000	0.348361
	112600001	112700000	0.263645		50700001	50800000	0.34828
	117600001	117700000	0.262874		700001	800000	0.346734
	112950001	113050000	0.262522		71550001	71650000	0.34542
	225700001	225800000	0.261303		177150001	177250000	0.345412
	105450001	105550000	0.261056		74650001	74750000	0.344939
	113200001	113300000	0.259766		15450001	15550000	0.344328
	113300001	113400000	0.259626		74550001	74650000	0.344291
	750001	850000	0.259314		28500001	28600000	0.344109
	104800001	104900000	0.259055		190800001	190900000	0.343932
	105350001	105450000	0.258582		164900001	165000000	0.34371
	109400001	109500000	0.258485		21200001	21300000	0.343199
	116500001	116600000	0.258249		59750001	59850000	0.343067
	217050001	217150000	0.258214		52500001	52600000	0.342413
	217700001	217800000	0.257523		71650001	71750000	0.341263
	109750001	109850000	0.257137		114300001	114400000	0.341122
	242850001	242950000	0.257057		219850001	219950000	0.339155
	109300001	109400000	0.256947		650001	750000	0.338051
	160150001	160250000	0.255299		13750001	13850000	0.337832
	116050001	116150000	0.25517		8950001	9050000	0.337091
	111150001	111250000	0.255051		231450001	231550000	0.33673
	218450001	218550000	0.254515		90800001	90900000	0.33614
	105400001	105500000	0.254342		203450001	203550000	0.335019
	159450001	159550000	0.254218		28300001	28400000	0.334942
	10750001	10850000	0.2534		29250001	29350000	0.334283
	156800001	156900000	0.252212		229100001	229200000	0.334032
	109700001	109800000	0.250591		11600001	11700000	0.333619
	39500001	39600000	0.249669		104250001	104350000	0.333438
	27050001	27150000	0.249629		109000001	109100000	0.332155
	194250001	194350000	0.249534		122800001	122900000	0.332015
	176850001	176950000	0.249424		16300001	16400000	0.331761
	104850001	104950000	0.249122		450001	550000	0.330962
	38750001	38850000	0.247348		147200001	147300000	0.33076
	225900001	226000000	0.246938		106650001	106750000	0.33012
	39900001	40000000	0.246757		19500001	19600000	0.329057
	217750001	217850000	0.246737		220400001	220500000	0.328608
	227400001	227500000	0.246682		43100001	43200000	0.328445
	194300001	194400000	0.246138		21250001	21350000	0.327589
	113250001	113350000	0.245354		113450001	113550000	0.32724
	21700001	21800000	0.244847		82450001	82550000	0.327225
	109800001	109900000	0.244753		43150001	43250000	0.326598
	136900001	137000000	0.244292		51400001	51500000	0.32648
	117650001	117750000	0.243976		82300001	82400000	0.326353
	158600001	158700000	0.243966		50600001	50700000	0.325514
	132800001	132900000	0.24385		109600001	109700000	0.325348
	122650001	122750000	0.243646		223550001	223650000	0.325312
	218400001	218500000	0.243444		150950001	151050000	0.32464
	114050001	114150000	0.243129		36300001	36400000	0.32389
	145950001	146050000	0.243115		113850001	113950000	0.322732
	39550001	39650000	0.242618		68400001	68500000	0.322433
	118250001	118350000	0.241844		82550001	82650000	0.322247
	107700001	107800000	0.241841		151150001	151250000	0.321562
	26350001	26450000	0.241776		31200001	31300000	0.321483
	212050001	212150000	0.24137		229200001	229300000	0.321216
	86500001	86600000	0.241128		219750001	219850000	0.320996
	140600001	140700000	0.24012		39250001	39350000	0.319439
	158550001	158650000	0.240009		177200001	177300000	0.319402
	109050001	109150000	0.239651		20250001	20350000	0.319161
	103800001	103900000	0.239439		90750001	90850000	0.318598
	113000001	113100000	0.239145		13700001	13800000	0.317949
	91250001	91350000	0.239111		28450001	28550000	0.317542
	113400001	113500000	0.239051		80200001	80300000	0.317493
	108000001	108100000	0.239031		220300001	220400000	0.316179
	39850001	39950000	0.238957		21600001	21700000	0.314805
	108950001	109050000	0.2388		23200001	23300000	0.314017
	146600001	146700000	0.238649		55900001	56000000	0.313359
	122050001	122150000	0.237691		77450001	77550000	0.31324
	107400001	107500000	0.237667		74500001	74600000	0.313234
	211650001	211750000	0.237349		113900001	114000000	0.313078
	113850001	113950000	0.237135		110000001	110100000	0.313049
	244500001	244600000	0.237071		119950001	120050000	0.312217
	225950001	226050000	0.236984		28350001	28450000	0.311898
	111100001	111200000	0.235965		176550001	176650000	0.31133
	193300001	193400000	0.235859		78350001	78450000	0.311307
	27100001	27200000	0.235703		8850001	8950000	0.310144
	152650001	152750000	0.235382		50550001	50650000	0.310133
	138500001	138600000	0.235263		100750001	100850000	0.309489
	38700001	38800000	0.235236		15350001	15450000	0.308773
	155700001	155800000	0.234687		500001	600000	0.308716
	217200001	217300000	0.234338		50500001	50600000	0.308505
	147250001	147350000	0.234194		90850001	90950000	0.308037
	107350001	107450000	0.233898		231400001	231500000	0.30788
	211600001	211700000	0.233226		21150001	21250000	0.307673
	147300001	147400000	0.233133		72400001	72500000	0.307667
	26400001	26500000	0.232446		43050001	43150000	0.307574
	159350001	159450000	0.231643		80600001	80700000	0.307416
	156850001	156950000	0.231568		29200001	29300000	0.306424
	200150001	200250000	0.230843		73650001	73750000	0.305939
	109250001	109350000	0.230816		77050001	77150000	0.305701
	178900001	179000000	0.230738		29050001	29150000	0.305647
	63400001	63500000	0.23057		21100001	21200000	0.305296
	55900001	56000000	0.230309		107850001	107950000	0.304485
	122200001	122300000	0.230265		116750001	116850000	0.303448
	8900001	9000000	0.230262		80150001	80250000	0.303411
	177150001	177250000	0.230016		111050001	111150000	0.303373
	200100001	200200000	0.229821		20200001	20300000	0.302985
	116350001	116450000	0.229806		39200001	39300000	0.302903
	38500001	38600000	0.229513		115500001	115600000	0.30207
	217400001	217500000	0.229166		120200001	120300000	0.301969
	244550001	244650000	0.229096		15500001	15600000	0.301793
	39000001	39100000	0.229023		147600001	147700000	0.300957
	112900001	113000000	0.228988		21350001	21450000	0.300727
	38800001	38900000	0.228188		15400001	15500000	0.300494
	52600001	52700000	0.227192		217200001	217300000	0.300066
	91550001	91650000	0.226484		600001	700000	0.299922
	113350001	113450000	0.226329		75450001	75550000	0.299544
	107300001	107400000	0.225991		113000001	113100000	0.299172
	112650001	112750000	0.22542		28200001	28300000	0.29898
	142250001	142350000	0.224929		122850001	122950000	0.298794
	800001	900000	0.224912		176900001	177000000	0.298665
	106850001	106950000	0.224013		106600001	106700000	0.298507
	107800001	107900000	0.22396		22450001	22550000	0.298298
	117950001	118050000	0.223854		106900001	107000000	0.29735
	10700001	10800000	0.223849		109650001	109750000	0.297338
	219150001	219250000	0.223752		109300001	109400000	0.29723
	113550001	113650000	0.223702		113800001	113900000	0.297195
	3500001	3600000	0.223302		151000001	151100000	0.296976
	140550001	140650000	0.223251		59800001	59900000	0.296814
	13850001	13950000	0.223234		160200001	160300000	0.296673
	222200001	222300000	0.223173		27150001	27250000	0.296671
	219250001	219350000	0.222927		31250001	31350000	0.296579
	150350001	150450000	0.222873		221900001	222000000	0.296577
	84400001	84500000	0.222648		105700001	105800000	0.295693
	39200001	39300000	0.222565		150450001	150550000	0.295468
	218600001	218700000	0.222229		1	100000	0.295233
	107450001	107550000	0.222226		23250001	23350000	0.294933
	110700001	110800000	0.221671		51050001	51150000	0.294717
	142300001	142400000	0.221478		7500001	7600000	0.294387
	160950001	161050000	0.221143		217000001	217100000	0.293932
	110000001	110100000	0.221036		203400001	203500000	0.29379
	162850001	162950000	0.220977		110600001	110700000	0.293632
	51900001	52000000	0.220794		59650001	59750000	0.292487
	159000001	159100000	0.220666		73600001	73700000	0.292429
	118300001	118400000	0.220548		109950001	110050000	0.290188
	109000001	109100000	0.220268		115800001	115900000	0.290074
	142350001	142450000	0.22006		39300001	39400000	0.289754
	233300001	233400000	0.220003		52750001	52850000	0.288936
	114000001	114100000	0.219772		78400001	78500000	0.288815
	113500001	113600000	0.219727		21650001	21750000	0.288721
	210250001	210350000	0.219709		21300001	21400000	0.288546
	38650001	38750000	0.219685		20400001	20500000	0.287855
	108050001	108150000	0.21924		80550001	80650000	0.287852
	107950001	108050000	0.219048		43700001	43800000	0.287562
	73650001	73750000	0.219033		106750001	106850000	0.287429
	38900001	39000000	0.219009		40100001	40200000	0.286699
	138550001	138650000	0.218877		74450001	74550000	0.286158
	38950001	39050000	0.218859		97050001	97150000	0.286103
	107000001	107100000	0.218817		117950001	118050000	0.285975
	39700001	39800000	0.218704		1800001	1900000	0.285877
	3550001	3650000	0.21853		72350001	72450000	0.284875
	113950001	114050000	0.218488		97600001	97700000	0.284492
	220350001	220450000	0.218479		11150001	11250000	0.283348
	38550001	38650000	0.218171		218000001	218100000	0.282966
	124400001	124500000	0.218066		51550001	51650000	0.282194
	39750001	39850000	0.217961		77400001	77500000	0.282162
	40050001	40150000	0.217793		68450001	68550000	0.282022
	73600001	73700000	0.217779		7550001	7650000	0.281872
	107900001	108000000	0.21755		108050001	108150000	0.281749
	107850001	107950000	0.21711		108900001	109000000	0.281727
	116450001	116550000	0.216984		108950001	109050000	0.281627
	112550001	112650000	0.216863		550001	650000	0.281318
	220300001	220400000	0.21649		39150001	39250000	0.281168
	217600001	217700000	0.216303		216750001	216850000	0.281031
	57100001	57200000	0.215589		173550001	173650000	0.280846
	105500001	105600000	0.215576		107100001	107200000	0.280352
	113800001	113900000	0.214672		220100001	220200000	0.280318
	218650001	218750000	0.214356		124000001	124100000	0.280112
	124350001	124450000	0.21417		32350001	32450000	0.280018
	162900001	163000000	0.21377		31300001	31400000	0.280012
	120600001	120700000	0.213583		39100001	39200000	0.279999
	210350001	210450000	0.213286		212600001	212700000	0.279673
	176550001	176650000	0.21319		176200001	176300000	0.27967
	138650001	138750000	0.213001		21850001	21950000	0.27903
	104150001	104250000	0.212947		176600001	176700000	0.278566
	219950001	220050000	0.212786		82600001	82700000	0.278558
	177250001	177350000	0.212472		73150001	73250000	0.278439
	230900001	231000000	0.212395		20700001	20800000	0.27805
	220200001	220300000	0.212361		82500001	82600000	0.27776
	194200001	194300000	0.212344		104950001	105050000	0.277337
	223400001	223500000	0.212296		20750001	20850000	0.27721
	217500001	217600000	0.211252		212850001	212950000	0.27718
	108400001	108500000	0.211022		77850001	77950000	0.277025
	168000001	168100000	0.210693		31100001	31200000	0.276823
	161400001	161500000	0.210348		244450001	244550000	0.27648
	1850001	1950000	0.209481		20900001	21000000	0.276377
	175250001	175350000	0.209285		16600001	16700000	0.27636
	38850001	38950000	0.209059		150700001	150800000	0.27635
	92150001	92250000	0.208954		145950001	146050000	0.276144
	225600001	225700000	0.208773		117850001	117950000	0.276052
	141950001	142050000	0.208647		22500001	22600000	0.275423
	194150001	194250000	0.208545		221950001	222050000	0.275296
	168050001	168150000	0.208492		78300001	78400000	0.275259
	160700001	160800000	0.208214		70800001	70900000	0.274983
	210400001	210500000	0.208008		55850001	55950000	0.274477
	179600001	179700000	0.207995		106700001	106800000	0.274304
	116650001	116750000	0.207947		13850001	13950000	0.274285
	223500001	223600000	0.207641		36350001	36450000	0.274089
	96650001	96750000	0.2073		99850001	99950000	0.274062
	110650001	110750000	0.206663		220150001	220250000	0.273523
	110500001	110600000	0.206641		16250001	16350000	0.273378
	210300001	210400000	0.206423		43750001	43850000	0.27333
	179650001	179750000	0.205741		113950001	114050000	0.273313
	72550001	72650000	0.205607		173500001	173600000	0.273043
	39050001	39150000	0.205596		120150001	120250000	0.272987
	160800001	160900000	0.205277		223050001	223150000	0.272562
	155750001	155850000	0.205247		10800001	10900000	0.271968
	110450001	110550000	0.205222		28150001	28250000	0.271406
	208400001	208500000	0.205177		62000001	62100000	0.271099
	63500001	63600000	0.205163		104800001	104900000	0.271076
	53300001	53400000	0.204723		57900001	58000000	0.271073
	220150001	220250000	0.204663		72650001	72750000	0.270805
	72000001	72100000	0.204624		61450001	61550000	0.270417
	225050001	225150000	0.204391		107900001	108000000	0.270319
	175300001	175400000	0.204371		224000001	224100000	0.270037
	200300001	200400000	0.204267		51800001	51900000	0.269995
	110200001	110300000	0.204009		223500001	223600000	0.269846
	52750001	52850000	0.203351		228700001	228800000	0.269762
	103750001	103850000	0.203018		96450001	96550000	0.269742
	150500001	150600000	0.202768		42600001	42700000	0.26903
	110400001	110500000	0.202562		117900001	118000000	0.269029
	146000001	146100000	0.202307		108300001	108400000	0.268232
	83900001	84000000	0.202219		217650001	217750000	0.267995
	12700001	12800000	0.202166		29000001	29100000	0.267894
	84850001	84950000	0.202		212900001	213000000	0.267649
	138600001	138700000	0.201791		80250001	80350000	0.267322
	107500001	107600000	0.201617		99900001	100000000	0.267217
	208650001	208750000	0.201259		223600001	223700000	0.267186
	118200001	118300000	0.201105		142150001	142250000	0.267178
	223350001	223450000	0.200355		105300001	105400000	0.266994
	37750001	37850000	0.200083		166600001	166700000	0.266992
	91300001	91400000	0.200001		59400001	59500000	0.2665
	39400001	39500000	0.19998		52300001	52400000	0.266486
	164100001	164200000	0.198961		110400001	110500000	0.266461
	40400001	40500000	0.198675		128050001	128150000	0.266402
	72600001	72700000	0.198424		129000001	129100000	0.266386
	180850001	180950000	0.198369		194950001	195050000	0.266368
	55350001	55450000	0.198296		173700001	173800000	0.266361
	234900001	235000000	0.198225		117800001	117900000	0.266307
	53350001	53450000	0.198093		126500001	126600000	0.266284
	163150001	163250000	0.197693		208500001	208600000	0.266133
	114450001	114550000	0.197666		2900001	3000000	0.265923
	53400001	53500000	0.197229		20550001	20650000	0.265818
	135500001	135600000	0.197054		13900001	14000000	0.265715
	114700001	114800000	0.197051		240250001	240350000	0.26567
	13900001	14000000	0.197031		175450001	175550000	0.265641
	225000001	225100000	0.196869		38000001	38100000	0.265616
	142400001	142500000	0.196842		59600001	59700000	0.265565
	158950001	159050000	0.196783		21400001	21500000	0.26542
	221300001	221400000	0.196686		193150001	193250000	0.265218
	176600001	176700000	0.196213		115450001	115550000	0.265161
	193350001	193450000	0.195914		61400001	61500000	0.264902
	152600001	152700000	0.195624		198800001	198900000	0.26484
	83600001	83700000	0.195603		76850001	76950000	0.264768
	38300001	38400000	0.195402		208550001	208650000	0.264606
	39250001	39350000	0.195238		208450001	208550000	0.264364
	188150001	188250000	0.195163		2150001	2250000	0.264336
	38450001	38550000	0.194827		79450001	79550000	0.264236
	178850001	178950000	0.194641		70850001	70950000	0.264058
	160650001	160750000	0.194474		42650001	42750000	0.263991
	39950001	40050000	0.194412		75400001	75500000	0.263775
	210450001	210550000	0.194346		110850001	110950000	0.263768
	55850001	55950000	0.194124		117650001	117750000	0.263675
	108900001	109000000	0.194109		244400001	244500000	0.263614
	180950001	181050000	0.193978		147300001	147400000	0.263489
	160200001	160300000	0.193667		230950001	231050000	0.263337
	142450001	142550000	0.19362		110900001	111000000	0.263317
	102700001	102800000	0.193471		107800001	107900000	0.263212
	104500001	104600000	0.193256		32300001	32400000	0.26311
	109900001	110000000	0.193201		209850001	209950000	0.263042
	210500001	210600000	0.1932		51600001	51700000	0.263015
	138200001	138300000	0.193173		112950001	113050000	0.262921
	108100001	108200000	0.193014		190650001	190750000	0.2629
	222150001	222250000	0.192643		158750001	158850000	0.262873
	11150001	11250000	0.192636		101550001	101650000	0.26204
	230950001	231050000	0.192536		110350001	110450000	0.261979
	222500001	222600000	0.19217		222500001	222600000	0.261896
	107050001	107150000	0.191809		100700001	100800000	0.261698
	159050001	159150000	0.191338		242550001	242650000	0.261601
	83850001	83950000	0.191166		1750001	1850000	0.261282
	146650001	146750000	0.191119		179600001	179700000	0.261114
	71950001	72050000	0.190998		216900001	217000000	0.260898
	211250001	211350000	0.190906		40300001	40400000	0.260641
	118000001	118100000	0.190873		130500001	130600000	0.260561
	86200001	86300000	0.190791		29100001	29200000	0.260537
	96400001	96500000	0.190371		129050001	129150000	0.260264
	113900001	114000000	0.19037		35650001	35750000	0.260251
	128450001	128550000	0.189799		82100001	82200000	0.260179
	52650001	52750000	0.189514		227300001	227400000	0.260005
	146150001	146250000	0.189469		3500001	3600000	0.259977
	9250001	9350000	0.189185		128100001	128200000	0.259941
	210550001	210650000	0.188967		21550001	21650000	0.259928
	132750001	132850000	0.188959		110750001	110850000	0.259902
	156750001	156850000	0.188769		40150001	40250000	0.2594
	188950001	189050000	0.188501		20650001	20750000	0.259397
	38600001	38700000	0.188306		105650001	105750000	0.25925
	164050001	164150000	0.188149		66200001	66300000	0.259059
	57150001	57250000	0.187953		151050001	151150000	0.258981
	11100001	11200000	0.187854		21900001	22000000	0.25884
	159100001	159200000	0.187799		96400001	96500000	0.25871
	114500001	114600000	0.187049		34950001	35050000	0.258573
	220400001	220500000	0.186944		77500001	77600000	0.258498
	218350001	218450000	0.186909		105800001	105900000	0.25818
	158500001	158600000	0.186825		119750001	119850000	0.257311
	195250001	195350000	0.186638		13800001	13900000	0.256895
	116000001	116100000	0.186522		108250001	108350000	0.256498
	161450001	161550000	0.186382		20600001	20700000	0.256385
	116100001	116200000	0.186311		216700001	216800000	0.256359
	105300001	105400000	0.186259		217700001	217800000	0.256114
	39350001	39450000	0.185968		65200001	65300000	0.255876
	235450001	235550000	0.185953		950001	1050000	0.255768
	179000001	179100000	0.185455		232450001	232550000	0.255513
	219200001	219300000	0.185347		240300001	240400000	0.255489
	39300001	39400000	0.185316		150500001	150600000	0.255365
	115300001	115400000	0.185147		150900001	151000000	0.255106
	162050001	162150000	0.185065		64600001	64700000	0.254891
	39800001	39900000	0.184942		51500001	51600000	0.254866
	211050001	211150000	0.184566		219350001	219450000	0.254842
	150850001	150950000	0.184029		208400001	208500000	0.254815
	211000001	211100000	0.183804		51750001	51850000	0.254808
	242800001	242900000	0.18376		114450001	114550000	0.254182
	217550001	217650000	0.183744		55950001	56050000	0.254163
	40450001	40550000	0.183658		51850001	51950000	0.253705
	14150001	14250000	0.183563		108400001	108500000	0.253615
	120650001	120750000	0.183544		28250001	28350000	0.253208
	208600001	208700000	0.183523		32500001	32600000	0.253059
	162000001	162100000	0.183472		21050001	21150000	0.25282
	110600001	110700000	0.183301		66150001	66250000	0.252634
	179300001	179400000	0.182991		114050001	114150000	0.252626
	220550001	220650000	0.182916		216950001	217050000	0.252467
	150800001	150900000	0.182762		215500001	215600000	0.252328
	110750001	110850000	0.182747		1000001	1100000	0.252208
	230850001	230950000	0.182614		14450001	14550000	0.252021
	219800001	219900000	0.182491		123950001	124050000	0.251682
	223700001	223800000	0.182371		127850001	127950000	0.251679
	222450001	222550000	0.182361		80100001	80200000	0.25167
	115350001	115450000	0.182251		192900001	193000000	0.251488
	88150001	88250000	0.18211		29300001	29400000	0.251303
	108350001	108450000	0.182104		50450001	50550000	0.251295
	52550001	52650000	0.182082		122500001	122600000	0.251038
	116900001	117000000	0.182029		31150001	31250000	0.250957
	177900001	178000000	0.181956		79500001	79600000	0.250893
	155500001	155600000	0.181952		50200001	50300000	0.250794
	138100001	138200000	0.181906		59200001	59300000	0.250632
	9450001	9550000	0.181865		228000001	228100000	0.250286
	226300001	226400000	0.181842		45050001	45150000	0.250134
	27000001	27100000	0.181797		118150001	118250000	0.250058
	104100001	104200000	0.181431		103800001	103900000	0.250035
	109850001	109950000	0.181358		209950001	210050000	0.249676
	134050001	134150000	0.181309		198000001	198100000	0.249569
	36750001	36850000	0.181148		164850001	164950000	0.249548
	226450001	226550000	0.181144		108000001	108100000	0.249317
	218550001	218650000	0.180638		206950001	207050000	0.249287
	8800001	8900000	0.180026		135450001	135550000	0.249095
	96600001	96700000	0.180002		108350001	108450000	0.249067
	209000001	209100000	0.179801	3	45650001	45750000	0.56616
	40200001	40300000	0.179791		35600001	35700000	0.529798
	134550001	134650000	0.179488		35550001	35650000	0.519633
	177100001	177200000	0.179339		81400001	81500000	0.506104
	180900001	181000000	0.179245		42700001	42800000	0.498223
	128150001	128250000	0.179201		46600001	46700000	0.494684
	103850001	103950000	0.178942		46650001	46750000	0.487094
	190900001	191000000	0.178916		300001	400000	0.484297
3	64900001	65000000	0.378043		42750001	42850000	0.481977
	43800001	43900000	0.325802		35500001	35600000	0.480348
	54450001	54550000	0.322517		107550001	107650000	0.472663
	52550001	52650000	0.306449		36950001	37050000	0.462494
	128850001	128950000	0.303973		35750001	35850000	0.452876
	55000001	55100000	0.28519		36900001	37000000	0.45077
	52600001	52700000	0.27895		107500001	107600000	0.441793
	54100001	54200000	0.274949		35650001	35750000	0.441712
	43850001	43950000	0.273139		50050001	50150000	0.432594
	50850001	50950000	0.27256		107600001	107700000	0.431117
	79400001	79500000	0.271718		37050001	37150000	0.422593
	54950001	55050000	0.271337		37000001	37100000	0.420229
	45650001	45750000	0.271253		32800001	32900000	0.419568
	54850001	54950000	0.270258		57600001	57700000	0.411106
	50500001	50600000	0.269018		55350001	55450000	0.407268
	43750001	43850000	0.268035		36850001	36950000	0.405136
	55550001	55650000	0.266826		60450001	60550000	0.402621
	51900001	52000000	0.264903		53150001	53250000	0.401045
	128900001	129000000	0.262947		45700001	45800000	0.400608
	49300001	49400000	0.261761		35300001	35400000	0.400048
	54500001	54600000	0.260596		61000001	61100000	0.399197
	45200001	45300000	0.260058		60950001	61050000	0.397203
	91700001	91800000	0.260005		32850001	32950000	0.39154
	56050001	56150000	0.25951		42650001	42750000	0.389265
	49250001	49350000	0.259331		35700001	35800000	0.384958
	128500001	128600000	0.258281		48550001	48650000	0.38454
	134650001	134750000	0.257868		46700001	46800000	0.377217
	70100001	70200000	0.257456		53100001	53200000	0.376594
	124150001	124250000	0.256981		45600001	45700000	0.376182
	54150001	54250000	0.254591		35250001	35350000	0.375672
	50550001	50650000	0.254199		111200001	111300000	0.372915
	197050001	197150000	0.254186		26900001	27000000	0.372843
	54400001	54500000	0.253975		50000001	50100000	0.370475
	50450001	50550000	0.253926		53050001	53150000	0.368334
	54800001	54900000	0.251535		350001	450000	0.368288
	54200001	54300000	0.251344		55400001	55500000	0.367245
	51700001	51800000	0.250961		107450001	107550000	0.366354
	54900001	55000000	0.250603		154200001	154300000	0.363317
	129050001	129150000	0.249882		60700001	60800000	0.362732
	67750001	67850000	0.249792		54600001	54700000	0.361179
	79350001	79450000	0.248778		40950001	41050000	0.360161
	197000001	197100000	0.247983		43550001	43650000	0.357321
	141900001	142000000	0.247704		48500001	48600000	0.356277
	41700001	41800000	0.247495		54800001	54900000	0.35612
	67450001	67550000	0.246834		133400001	133500000	0.353853
	49050001	49150000	0.24663		81450001	81550000	0.353353
	131700001	131800000	0.246099		42050001	42150000	0.35307
	91750001	91850000	0.245792		81350001	81450000	0.352776
	51750001	51850000	0.244994		37100001	37200000	0.352328
	91650001	91750000	0.244654		35200001	35300000	0.350891
	51600001	51700000	0.244306		51100001	51200000	0.348808
	50800001	50900000	0.243324		55100001	55200000	0.346019
	54250001	54350000	0.243209		100001	200000	0.344806
	41650001	41750000	0.24295		42900001	43000000	0.344007
	45250001	45350000	0.242932		61450001	61550000	0.341241
	129100001	129200000	0.242439		250001	350000	0.339754
	27500001	27600000	0.242208		133450001	133550000	0.338966
	51850001	51950000	0.240881		12450001	12550000	0.338871
	52950001	53050000	0.240868		54750001	54850000	0.337862
	50600001	50700000	0.240605		49100001	49200000	0.337669
	55600001	55700000	0.240467		63100001	63200000	0.336826
	45850001	45950000	0.239921		60400001	60500000	0.336623
	56100001	56200000	0.238745		34450001	34550000	0.336409
	49100001	49200000	0.238392		51400001	51500000	0.335311
	70050001	70150000	0.235252		42600001	42700000	0.335288
	131750001	131850000	0.235006		46100001	46200000	0.334991
	52500001	52600000	0.234434		44550001	44650000	0.333793
	67800001	67900000	0.233264		45100001	45200000	0.332762
	128550001	128650000	0.232998		108950001	109050000	0.332654
	131800001	131900000	0.232753		45800001	45900000	0.332529
	54600001	54700000	0.231247		12300001	12400000	0.332446
	50650001	50750000	0.22966		51050001	51150000	0.331999
	51550001	51650000	0.229357		38200001	38300000	0.331569
	52100001	52200000	0.228963		41500001	41600000	0.330695
	141850001	141950000	0.227737		12400001	12500000	0.330626
	108300001	108400000	0.227529		41550001	41650000	0.330272
	54050001	54150000	0.227168		44500001	44600000	0.329842
	131650001	131750000	0.227164		26950001	27050000	0.329768
	54750001	54850000	0.225209		70100001	70200000	0.329685
	43700001	43800000	0.223838		111150001	111250000	0.32956
	134700001	134800000	0.223629		47550001	47650000	0.32955
	91600001	91700000	0.223547		134650001	134750000	0.327771
	41550001	41650000	0.223252		50500001	50600000	0.326215
	35350001	35450000	0.222563		40200001	40300000	0.32552
	54300001	54400000	0.221495		53000001	53100000	0.325356
	63350001	63450000	0.220403		45200001	45300000	0.325237
	52450001	52550000	0.219631		42450001	42550000	0.324578
	52050001	52150000	0.219198		40900001	41000000	0.323558
	106700001	106800000	0.218975		40250001	40350000	0.323172
	49350001	49450000	0.218646		55150001	55250000	0.323103
	35400001	35500000	0.21857		138800001	138900000	0.322852
	139900001	140000000	0.218349		35800001	35900000	0.322813
	216150001	216250000	0.218097		55300001	55400000	0.32124
	50400001	50500000	0.218024		43100001	43200000	0.320511
	39900001	40000000	0.217366		170100001	170200000	0.320494
	57800001	57900000	0.21634		47700001	47800000	0.320178
	91800001	91900000	0.214634		39900001	40000000	0.319169
	52700001	52800000	0.212965		35350001	35450000	0.318143
	54550001	54650000	0.212346		38150001	38250000	0.316597
	46650001	46750000	0.211838		12500001	12600000	0.316093
	55900001	56000000	0.211281		141850001	141950000	0.315478
	55050001	55150000	0.210993		46050001	46150000	0.314971
	81250001	81350000	0.21055		56700001	56800000	0.314582
	51800001	51900000	0.209942		50700001	50800000	0.312952
	41600001	41700000	0.209805		12350001	12450000	0.312004
	54350001	54450000	0.209456		60650001	60750000	0.311899
	42350001	42450000	0.209409		50100001	50200000	0.311198
	81200001	81300000	0.209079		50450001	50550000	0.309271
	139850001	139950000	0.207657		47350001	47450000	0.309158
	51650001	51750000	0.207357		107650001	107750000	0.307833
	57750001	57850000	0.207083		27900001	28000000	0.307703
	103050001	103150000	0.206837		52450001	52550000	0.306832
	55850001	55950000	0.20675		20300001	20400000	0.306106
	67700001	67800000	0.206705		53200001	53300000	0.30584
	42050001	42150000	0.206676		41000001	41100000	0.305745
	106750001	106850000	0.206341		134700001	134800000	0.305663
	57650001	57750000	0.20623		54400001	54500000	0.30511
	45900001	46000000	0.205372		51150001	51250000	0.305057
	42900001	43000000	0.205308		43500001	43600000	0.303879
	124100001	124200000	0.205268		46550001	46650000	0.303835
	52650001	52750000	0.204763		48100001	48200000	0.303224
	42000001	42100000	0.20468		50400001	50500000	0.3027
	53000001	53100000	0.20375		200000001	200100000	0.302562
	63400001	63500000	0.203135		40850001	40950000	0.302518
	43150001	43250000	0.202558		44100001	44200000	0.301998
	52400001	52500000	0.202136		42000001	42100000	0.301091
	111700001	111800000	0.201911		47400001	47500000	0.30096
	129500001	129600000	0.201143		47500001	47600000	0.300394
	56200001	56300000	0.201131		51350001	51450000	0.299952
	40850001	40950000	0.200594		64900001	65000000	0.298971
	64850001	64950000	0.20046		135750001	135850000	0.298412
	57600001	57700000	0.200365		62450001	62550000	0.297369
	42700001	42800000	0.200123		42800001	42900000	0.297323
	69850001	69950000	0.199697		61500001	61600000	0.297248
	215350001	215450000	0.199193		42850001	42950000	0.297049
	41050001	41150000	0.198999		54900001	55000000	0.297006
	107150001	107250000	0.198637		50750001	50850000	0.295605
	51950001	52050000	0.198596		56900001	57000000	0.295479
	45150001	45250000	0.197977		36800001	36900000	0.295322
	52750001	52850000	0.197873		136000001	136100000	0.295067
	45600001	45700000	0.19787		61200001	61300000	0.294947
	129600001	129700000	0.197851		212150001	212250000	0.294726
	49650001	49750000	0.197353		150001	250000	0.294725
	107950001	108050000	0.196248		132600001	132700000	0.294541
	41750001	41850000	0.195894		26700001	26800000	0.293689
	43100001	43200000	0.194927		42500001	42600000	0.293628
	107100001	107200000	0.19399		43950001	44050000	0.293368
	50700001	50800000	0.193957		135950001	136050000	0.292951
	188350001	188450000	0.193957		61800001	61900000	0.292377
	70300001	70400000	0.193457		4550001	4650000	0.292362
	45800001	45900000	0.193193		35150001	35250000	0.291998
	69450001	69550000	0.192894		49700001	49800000	0.290519
	80350001	80450000	0.1924		27850001	27950000	0.290031
	60700001	60800000	0.192291		57650001	57750000	0.289997
	49200001	49300000	0.192058		213000001	213100000	0.289937
	88200001	88300000	0.191968		109000001	109100000	0.289424
	128950001	129050000	0.191827		44350001	44450000	0.289165
	50750001	50850000	0.191773		42550001	42650000	0.289011
	69400001	69500000	0.191763		39950001	40050000	0.28869
	106800001	106900000	0.190938		198950001	199050000	0.288424
	92450001	92550000	0.19073		50350001	50450000	0.288137
	135950001	136050000	0.190716		43800001	43900000	0.288027
	128800001	128900000	0.190523		43150001	43250000	0.28773
	39100001	39200000	0.190213		61250001	61350000	0.287435
	50900001	51000000	0.190089		44000001	44100000	0.286985
	53200001	53300000	0.189937		26850001	26950000	0.286668
	45700001	45800000	0.189887		30750001	30850000	0.286297
	53250001	53350000	0.189527		54850001	54950000	0.286274
	129450001	129550000	0.188813		54550001	54650000	0.285472
	206150001	206250000	0.18816		34500001	34600000	0.285343
	26950001	27050000	0.18805		104350001	104450000	0.285123
	52150001	52250000	0.187972		12250001	12350000	0.285111
	213100001	213200000	0.187911		35450001	35550000	0.284724
	49000001	49100000	0.187543		40050001	40150000	0.284672
	145150001	145250000	0.187523		43050001	43150000	0.284219
	70000001	70100000	0.18682		29500001	29600000	0.284001
	67500001	67600000	0.1866		132650001	132750000	0.283984
	46600001	46700000	0.186112		44050001	44150000	0.283814
	201650001	201750000	0.185995		40700001	40800000	0.283594
	108350001	108450000	0.185766		4600001	4700000	0.283455
	41950001	42050000	0.185655		86750001	86850000	0.283298
	129550001	129650000	0.185643		41650001	41750000	0.283246
	52800001	52900000	0.185544		56200001	56300000	0.283189
	45500001	45600000	0.184088		170050001	170150000	0.282698
	42400001	42500000	0.184067		61050001	61150000	0.282468
	188400001	188500000	0.184032		49150001	49250000	0.282279
	27550001	27650000	0.183155		52500001	52600000	0.282184
	52000001	52100000	0.182443		45850001	45950000	0.281656
	80400001	80500000	0.182163		59950001	60050000	0.28138
	42300001	42400000	0.181986		46500001	46600000	0.281235
	129000001	129100000	0.181985		47750001	47850000	0.281192
	51400001	51500000	0.181896		31250001	31350000	0.279974
	125650001	125750000	0.181735		132150001	132250000	0.279855
	190100001	190200000	0.181577		48450001	48550000	0.279673
	80300001	80400000	0.180997		28650001	28750000	0.279088
	67400001	67500000	0.180171		48050001	48150000	0.277222
	49150001	49250000	0.180115		45550001	45650000	0.27722
	55500001	55600000	0.180049		51000001	51100000	0.277147
	67900001	68000000	0.179886		39200001	39300000	0.277009
	56250001	56350000	0.17946		32750001	32850000	0.276843
4	46700001	46800000	0.462016		54450001	54550000	0.276688
	4100001	4200000	0.363727		51550001	51650000	0.276295
	69900001	70000000	0.331148		61600001	61700000	0.275927
	4150001	4250000	0.325702		56150001	56250000	0.275746
	42850001	42950000	0.31215		34400001	34500000	0.275453
	69950001	70050000	0.310825		34050001	34150000	0.275209
	3300001	3400000	0.303703		54650001	54750000	0.27446
	42900001	43000000	0.297357		42400001	42500000	0.273988
	46750001	46850000	0.296838		44600001	44700000	0.273986
	91550001	91650000	0.289139		40650001	40750000	0.273016
	88750001	88850000	0.286334		45250001	45350000	0.272687
	42800001	42900000	0.278243		48400001	48500000	0.272266
	43000001	43100000	0.271488		42950001	43050000	0.272242
	3250001	3350000	0.269588		40000001	40100000	0.272069
	90400001	90500000	0.267575		138850001	138950000	0.271849
	42950001	43050000	0.266743		58050001	58150000	0.271742
	89500001	89600000	0.262788		62600001	62700000	0.271475
	43050001	43150000	0.262266		7000001	7100000	0.271376
	90450001	90550000	0.261035		153400001	153500000	0.271078
	91600001	91700000	0.259689		30700001	30800000	0.270959
	89550001	89650000	0.255969		35050001	35150000	0.270742
	36050001	36150000	0.25014		154150001	154250000	0.270385
	36150001	36250000	0.247901		49800001	49900000	0.27031
	69850001	69950000	0.244711		48300001	48400000	0.269906
	87950001	88050000	0.240109		28350001	28450000	0.269753
	83100001	83200000	0.234581		47300001	47400000	0.269225
	36000001	36100000	0.232237		61550001	61650000	0.268068
	88000001	88100000	0.229658		48350001	48450000	0.267761
	36200001	36300000	0.228932		52300001	52400000	0.267628
	94700001	94800000	0.223748		43600001	43700000	0.267484
	46250001	46350000	0.222673		63050001	63150000	0.267406
	91500001	91600000	0.214593		40750001	40850000	0.267148
	36100001	36200000	0.213302		44300001	44400000	0.267101
	90350001	90450000	0.21319		52700001	52800000	0.266537
	88700001	88800000	0.212436		97850001	97950000	0.266422
	56050001	56150000	0.211946		56950001	57050000	0.265866
	3350001	3450000	0.210549		43850001	43950000	0.264762
	21400001	21500000	0.210447		154250001	154350000	0.263722
	89400001	89500000	0.209906		5850001	5950000	0.26352
	91300001	91400000	0.209419		50300001	50400000	0.263461
	83050001	83150000	0.208625		200050001	200150000	0.263438
	89450001	89550000	0.208181		41450001	41550000	0.263302
	37450001	37550000	0.207666		68100001	68200000	0.262983
	13000001	13100000	0.203212		60900001	61000000	0.262409
	68950001	69050000	0.199833		193250001	193350000	0.26216
	35050001	35150000	0.19966		108900001	109000000	0.261849
	86950001	87050000	0.19846		34000001	34100000	0.261633
	75500001	75600000	0.198327		47650001	47750000	0.261631
	37400001	37500000	0.197996		107400001	107500000	0.260913
	14600001	14700000	0.197257		74550001	74650000	0.260639
	12750001	12850000	0.196981		62350001	62450000	0.25991
	12800001	12900000	0.195469		40600001	40700000	0.259603
	56750001	56850000	0.193032		45050001	45150000	0.259006
	101050001	101150000	0.192423		40150001	40250000	0.258992
	48550001	48650000	0.192176		69350001	69450000	0.258494
	46300001	46400000	0.192159		47600001	47700000	0.257798
	8900001	9000000	0.191811		50550001	50650000	0.257609
	21450001	21550000	0.191567		44150001	44250000	0.257537
	69350001	69450000	0.191453		54350001	54450000	0.257069
	36350001	36450000	0.19132		153450001	153550000	0.256964
	114150001	114250000	0.19113		12200001	12300000	0.256848
	101000001	101100000	0.190094		35100001	35200000	0.256737
	12950001	13050000	0.189362		154300001	154400000	0.256598
	45950001	46050000	0.187128		67800001	67900000	0.256059
	34750001	34850000	0.187101		50001	150000	0.255942
	97200001	97300000	0.185465		36400001	36500000	0.255291
	3200001	3300000	0.185308		39250001	39350000	0.255074
	36400001	36500000	0.185049		54500001	54600000	0.254965
	90500001	90600000	0.183505		68150001	68250000	0.254739
	46000001	46100000	0.182034		74250001	74350000	0.25448
	87500001	87600000	0.180748		49850001	49950000	0.254373
	35000001	35100000	0.180724		49750001	49850000	0.25371
	9450001	9550000	0.180431		46250001	46350000	0.253473
	89350001	89450000	0.180138		24500001	24600000	0.253466
	69000001	69100000	0.179955		46450001	46550000	0.252159
	91350001	91450000	0.179503		193300001	193400000	0.251987
	114100001	114200000	0.179368		135800001	135900000	0.251678
	35100001	35200000	0.179252		45000001	45100000	0.251662
	87400001	87500000	0.179204		27600001	27700000	0.251613
5	68650001	68750000	0.312614		154000001	154100000	0.251367
	68700001	68800000	0.310651		62300001	62400000	0.251054
	68750001	68850000	0.277915		62250001	62350000	0.250869
	44550001	44650000	0.275921		43450001	43550000	0.250763
	51900001	52000000	0.266718		61850001	61950000	0.2507
	44600001	44700000	0.262503		51800001	51900000	0.250554
	54800001	54900000	0.25125		46000001	46100000	0.250315
	51950001	52050000	0.240733		45750001	45850000	0.250179
	14650001	14750000	0.239047		61400001	61500000	0.249971
	73800001	73900000	0.236109		77850001	77950000	0.249969
	57050001	57150000	0.23327		86700001	86800000	0.249435
	52900001	53000000	0.23107		27000001	27100000	0.24943
	44000001	44100000	0.229259		45150001	45250000	0.249403
	73850001	73950000	0.228503		56650001	56750000	0.249302
	48850001	48950000	0.222037		67750001	67850000	0.249285
	53650001	53750000	0.218037		77900001	78000000	0.249001
	69950001	70050000	0.217301	4	90900001	91000000	0.38356
	52850001	52950000	0.216506		21450001	21550000	0.346636
	48900001	49000000	0.216439		42600001	42700000	0.324043
	61700001	61800000	0.215784		42550001	42650000	0.312187
	78500001	78600000	0.213775		21000001	21100000	0.281489
	51850001	51950000	0.21249		112900001	113000000	0.28072
	52600001	52700000	0.211559		92800001	92900000	0.280502
	63300001	63400000	0.206632		21400001	21500000	0.278293
	61650001	61750000	0.206467		21500001	21600000	0.27788
	48950001	49050000	0.205541		90950001	91050000	0.274728
	52950001	53050000	0.204751		27050001	27150000	0.27451
	69850001	69950000	0.204277		42650001	42750000	0.263497
	43950001	44050000	0.203354		47500001	47600000	0.260585
	63250001	63350000	0.201587		27000001	27100000	0.255846
	33450001	33550000	0.198756	5	66600001	66700000	0.454307
	53100001	53200000	0.196978		35800001	35900000	0.431608
	92550001	92650000	0.195025		48150001	48250000	0.407404
	14700001	14800000	0.191618		59100001	59200000	0.39995
	39950001	40050000	0.190267		74900001	75000000	0.395028
	94500001	94600000	0.189902		35750001	35850000	0.393838
	81950001	82050000	0.189309		59150001	59250000	0.392886
	52300001	52400000	0.18755		78400001	78500000	0.39106
	57100001	57200000	0.18755		59200001	59300000	0.388565
	52550001	52650000	0.186424		70150001	70250000	0.388525
	53050001	53150000	0.186054		59300001	59400000	0.382353
	54350001	54450000	0.184586		74850001	74950000	0.382346
	52650001	52750000	0.184147		70200001	70300000	0.381347
	33700001	33800000	0.182179		47650001	47750000	0.38128
	70000001	70100000	0.182103		52350001	52450000	0.373245
	53000001	53100000	0.181598		48100001	48200000	0.361602
	54050001	54150000	0.181307		62350001	62450000	0.359953
	44650001	44750000	0.181303		35650001	35750000	0.359948
	63950001	64050000	0.181295		72250001	72350000	0.357253
	54850001	54950000	0.181188		72200001	72300000	0.356321
	54000001	54100000	0.180903		66650001	66750000	0.353706
	58500001	58600000	0.179792		48450001	48550000	0.352434
	33500001	33600000	0.179391		59250001	59350000	0.352208
6	29350001	29450000	0.329357		48200001	48300000	0.350878
	112400001	112500000	0.322028		59350001	59450000	0.348264
	103150001	103250000	0.320896		47600001	47700000	0.346191
	30200001	30300000	0.310988		48850001	48950000	0.345683
	36600001	36700000	0.304545		63350001	63450000	0.344338
	103200001	103300000	0.297929		35700001	35800000	0.344132
	29400001	29500000	0.292713		63650001	63750000	0.343709
	30500001	30600000	0.288176		47450001	47550000	0.339744
	30550001	30650000	0.285797		47700001	47800000	0.337526
	36550001	36650000	0.282051		66550001	66650000	0.335881
	32150001	32250000	0.27523		42750001	42850000	0.331179
	30450001	30550000	0.273512		57400001	57500000	0.33101
	36100001	36200000	0.272647		48400001	48500000	0.330838
	81750001	81850000	0.271801		35600001	35700000	0.330085
	32450001	32550000	0.271658		59050001	59150000	0.324528
	37200001	37300000	0.268504		72150001	72250000	0.324288
	32100001	32200000	0.265618		78350001	78450000	0.32315
	37250001	37350000	0.265214		60600001	60700000	0.322904
	110100001	110200000	0.263998		78100001	78200000	0.322868
	32000001	32100000	0.257126		70300001	70400000	0.320482
	30150001	30250000	0.256089		72300001	72400000	0.319908
	37300001	37400000	0.254732		47800001	47900000	0.319795
	35250001	35350000	0.254556		47400001	47500000	0.319695
	104100001	104200000	0.254253		68950001	69050000	0.319044
	103100001	103200000	0.253762		70350001	70450000	0.317497
	112450001	112550000	0.250743		78450001	78550000	0.317085
	37150001	37250000	0.25021		60650001	60750000	0.31701
	30600001	30700000	0.246763		52400001	52500000	0.316389
	102750001	102850000	0.245998		78050001	78150000	0.313432
	32500001	32600000	0.242437		47750001	47850000	0.312442
	30400001	30500000	0.241801		43200001	43300000	0.312209
	31950001	32050000	0.239782		47500001	47600000	0.310377
	36150001	36250000	0.238472		53600001	53700000	0.309839
	88550001	88650000	0.238233		57450001	57550000	0.308771
	14100001	14200000	0.238221		47950001	48050000	0.307814
	33450001	33550000	0.237744		92300001	92400000	0.304826
	32200001	32300000	0.237116		74800001	74900000	0.30415
	13350001	13450000	0.23692		48250001	48350000	0.303766
	9150001	9250000	0.236383		70100001	70200000	0.303283
	32850001	32950000	0.233402		74950001	75050000	0.302909
	36500001	36600000	0.232731		74400001	74500000	0.302663
	102700001	102800000	0.23262		66050001	66150000	0.302543
	84150001	84250000	0.231258		68350001	68450000	0.301717
	23000001	23100000	0.231144		29300001	29400000	0.301311
	28850001	28950000	0.230558		31000001	31100000	0.301027
	69400001	69500000	0.228532		47850001	47950000	0.300026
	112350001	112450000	0.228314		29350001	29450000	0.298783
	36950001	37050000	0.22687		48000001	48100000	0.298229
	32050001	32150000	0.226782		79300001	79400000	0.298201
	72200001	72300000	0.223016		65450001	65550000	0.297761
	31150001	31250000	0.220569		64350001	64450000	0.297043
	30800001	30900000	0.220428		47150001	47250000	0.296509
	110150001	110250000	0.220159		75800001	75900000	0.295951
	100350001	100450000	0.219446		48350001	48450000	0.295616
	99650001	99750000	0.219434		62900001	63000000	0.294903
	37100001	37200000	0.217904		49100001	49200000	0.29412
	30350001	30450000	0.217866		47900001	48000000	0.293389
	110050001	110150000	0.216389		62050001	62150000	0.29263
	103250001	103350000	0.214868		42650001	42750000	0.292398
	35200001	35300000	0.214349		92550001	92650000	0.292255
	42750001	42850000	0.212838		61950001	62050000	0.291678
	13300001	13400000	0.21213		74150001	74250000	0.290434
	12900001	13000000	0.21127		62950001	63050000	0.289131
	37350001	37450000	0.21047		29250001	29350000	0.28871
	9100001	9200000	0.208559		70250001	70350000	0.288584
	109100001	109200000	0.207417		36700001	36800000	0.28561
	33800001	33900000	0.206904		48050001	48150000	0.285391
	32800001	32900000	0.206457		74200001	74300000	0.284871
	35800001	35900000	0.205318		74450001	74550000	0.284544
	32400001	32500000	0.205213		65500001	65600000	0.284104
	33400001	33500000	0.203662		49150001	49250000	0.283763
	36650001	36750000	0.203631		68200001	68300000	0.282673
	37000001	37100000	0.202838		68300001	68400000	0.28209
	14150001	14250000	0.20069		61300001	61400000	0.282038
	75800001	75900000	0.200422		75750001	75850000	0.282027
	7550001	7650000	0.200218		52200001	52300000	0.281841
	25900001	26000000	0.199587		63400001	63500000	0.280916
	72250001	72350000	0.197358		36100001	36200000	0.280301
	75850001	75950000	0.196641		60550001	60650000	0.278516
	36800001	36900000	0.196586		150001	250000	0.276636
	31900001	32000000	0.196575		75850001	75950000	0.27494
	81700001	81800000	0.195878		61350001	61450000	0.274286
	101150001	101250000	0.195617		47200001	47300000	0.274135
	30250001	30350000	0.195526		63600001	63700000	0.27408
	72150001	72250000	0.194867		79500001	79600000	0.273738
	14050001	14150000	0.193192		47550001	47650000	0.273358
	6150001	6250000	0.193101		69000001	69100000	0.27277
	25950001	26050000	0.19274		62000001	62100000	0.271474
	104150001	104250000	0.19267		64400001	64500000	0.271184
	40650001	40750000	0.192618		53550001	53650000	0.270138
	36750001	36850000	0.191689		48300001	48400000	0.269588
	23050001	23150000	0.191554		35500001	35600000	0.269363
	110550001	110650000	0.19134		61900001	62000000	0.268242
	26550001	26650000	0.190792		42700001	42800000	0.267418
	81600001	81700000	0.189766		67850001	67950000	0.266395
	103050001	103150000	0.18942		79150001	79250000	0.265873
	30850001	30950000	0.189402		74100001	74200000	0.265456
	6950001	7050000	0.188285		52300001	52400000	0.263472
	33850001	33950000	0.188086		68900001	69000000	0.263367
	31850001	31950000	0.187874		74350001	74450000	0.263061
	30300001	30400000	0.187748		92500001	92600000	0.261702
	6500001	6600000	0.187504		62850001	62950000	0.261681
	110600001	110700000	0.187218		58900001	59000000	0.261354
	74450001	74550000	0.186962		58950001	59050000	0.261273
	39400001	39500000	0.185612		64300001	64400000	0.261199
	36900001	37000000	0.18514		47100001	47200000	0.26089
	34950001	35050000	0.184904		35850001	35950000	0.26059
	14600001	14700000	0.184811		72350001	72450000	0.260286
	72300001	72400000	0.184751		71650001	71750000	0.26001
	6100001	6200000	0.184481		65650001	65750000	0.259688
	35850001	35950000	0.184209		58750001	58850000	0.258632
	26100001	26200000	0.183992		69500001	69600000	0.258533
	99600001	99700000	0.183959		69450001	69550000	0.258457
	22300001	22400000	0.183778		77650001	77750000	0.257758
	56200001	56300000	0.183326		68250001	68350000	0.257604
	12850001	12950000	0.183235		79200001	79300000	0.25707
	6200001	6300000	0.182431		56850001	56950000	0.256068
	9500001	9600000	0.182295		40950001	41050000	0.25603
	104050001	104150000	0.18208		92250001	92350000	0.255546
	101050001	101150000	0.181914		66100001	66200000	0.255343
	102800001	102900000	0.181739		48900001	49000000	0.255302
	101200001	101300000	0.181555		52600001	52700000	0.255138
	81800001	81900000	0.180983		92350001	92450000	0.253936
	109850001	109950000	0.180798		47350001	47450000	0.253764
	84200001	84300000	0.180761		74300001	74400000	0.253322
	30650001	30750000	0.180154		64450001	64550000	0.253194
	35750001	35850000	0.180016		56900001	57000000	0.252662
	44250001	44350000	0.179612		62300001	62400000	0.252328
	31100001	31200000	0.179385		53650001	53750000	0.251877
	40350001	40450000	0.178919		52250001	52350000	0.250792
7	76950001	77050000	0.533493		74750001	74850000	0.25078
	77000001	77100000	0.416731		62100001	62200000	0.25073
	18050001	18150000	0.4118		35550001	35650000	0.250156
	18100001	18200000	0.382805		91050001	91150000	0.249988
	32750001	32850000	0.380971		79250001	79350000	0.249537
	32950001	33050000	0.373991		45750001	45850000	0.249301
	23650001	23750000	0.347334	6	3500001	3600000	0.410012
	23600001	23700000	0.340938		53700001	53800000	0.391046
	17150001	17250000	0.321367		97650001	97750000	0.386741
	33000001	33100000	0.320058		72200001	72300000	0.381066
	18000001	18100000	0.311588		97700001	97800000	0.379978
	77800001	77900000	0.308991		72150001	72250000	0.374567
	76900001	77000000	0.300895		3450001	3550000	0.373552
	23700001	23800000	0.299495		88750001	88850000	0.37331
	89400001	89500000	0.298969		53750001	53850000	0.355106
	17500001	17600000	0.298306		109150001	109250000	0.345376
	17550001	17650000	0.292749		79800001	79900000	0.322454
	89350001	89450000	0.290167		88700001	88800000	0.32205
	17100001	17200000	0.28837		58600001	58700000	0.30859
	11150001	11250000	0.283215		78600001	78700000	0.305406
	17900001	18000000	0.27549		104600001	104700000	0.299587
	84650001	84750000	0.272015		59250001	59350000	0.292442
	17850001	17950000	0.269232		79650001	79750000	0.290276
	77250001	77350000	0.268091		78650001	78750000	0.28871
	75200001	75300000	0.267251		68900001	69000000	0.284235
	16150001	16250000	0.266269		79500001	79600000	0.28356
	32800001	32900000	0.265786		63000001	63100000	0.28084
	34750001	34850000	0.260139		79750001	79850000	0.279303
	77200001	77300000	0.256814		79350001	79450000	0.279222
	23800001	23900000	0.254824		109850001	109950000	0.275431
	11100001	11200000	0.25209		5650001	5750000	0.274054
	23750001	23850000	0.249906		79450001	79550000	0.270019
	85150001	85250000	0.24694		64750001	64850000	0.269104
	75700001	75800000	0.246376		4350001	4450000	0.267534
	48550001	48650000	0.245841		71450001	71550000	0.267106
	77150001	77250000	0.244083		69850001	69950000	0.266007
	75650001	75750000	0.244048		109800001	109900000	0.263725
	9350001	9450000	0.240344		3900001	4000000	0.260494
	84000001	84100000	0.238625		67650001	67750000	0.257952
	71600001	71700000	0.238135		79550001	79650000	0.257039
	75150001	75250000	0.236035		79400001	79500000	0.25686
	84700001	84800000	0.234903		87200001	87300000	0.254328
	17200001	17300000	0.23288		80000001	80100000	0.252299
	48900001	49000000	0.23241		3950001	4050000	0.251793
	23850001	23950000	0.232404		87450001	87550000	0.251513
	20000001	20100000	0.231758		64700001	64800000	0.250823
	76550001	76650000	0.231074		99350001	99450000	0.250447
	84350001	84450000	0.23013		4300001	4400000	0.249829
	34800001	34900000	0.230024	7	82350001	82450000	0.439527
	19100001	19200000	0.22985		57400001	57500000	0.420234
	23200001	23300000	0.228011		82400001	82500000	0.376894
	75500001	75600000	0.22775		57350001	57450000	0.376538
	56300001	56400000	0.225515		57450001	57550000	0.364403
	16100001	16200000	0.224311		76050001	76150000	0.34913
	34850001	34950000	0.224281		76000001	76100000	0.339339
	49300001	49400000	0.222999		57100001	57200000	0.332027
	48600001	48700000	0.221328		82450001	82550000	0.331385
	75550001	75650000	0.221128		83400001	83500000	0.328707
	23250001	23350000	0.21985		83450001	83550000	0.321789
	84050001	84150000	0.219846		82500001	82600000	0.319301
	84300001	84400000	0.219323		3800001	3900000	0.31374
	89300001	89400000	0.218568		57500001	57600000	0.312863
	76250001	76350000	0.21836		57050001	57150000	0.311208
	16200001	16300000	0.217037		70700001	70800000	0.296513
	11050001	11150000	0.21614		55700001	55800000	0.295888
	16950001	17050000	0.215132		75150001	75250000	0.291597
	84600001	84700000	0.215019		20650001	20750000	0.288758
	11200001	11300000	0.214053		40100001	40200000	0.288748
	54900001	55000000	0.213644		40050001	40150000	0.286538
	48850001	48950000	0.212725		83350001	83450000	0.284559
	17950001	18050000	0.211569		57300001	57400000	0.281039
	73350001	73450000	0.210325		74900001	75000000	0.279075
	87850001	87950000	0.208463		82300001	82400000	0.275764
	74900001	75000000	0.207991		71250001	71350000	0.273175
	24000001	24100000	0.207429		56350001	56450000	0.269042
	34700001	34800000	0.207163		14450001	14550000	0.267303
	14650001	14750000	0.206457		40150001	40250000	0.267185
	40350001	40450000	0.204989		14400001	14500000	0.267086
	13800001	13900000	0.204515		50600001	50700000	0.264432
	71650001	71750000	0.204136		70650001	70750000	0.264048
	42050001	42150000	0.204117		75950001	76050000	0.259735
	49250001	49350000	0.203235		75200001	75300000	0.259328
	76500001	76600000	0.203129		80100001	80200000	0.259229
	17450001	17550000	0.202755		20700001	20800000	0.258624
	56350001	56450000	0.202589		22800001	22900000	0.2565
	19150001	19250000	0.201813		3750001	3850000	0.254429
	9300001	9400000	0.201496		67650001	67750000	0.252778
	89450001	89550000	0.200729		76700001	76800000	0.252241
	62250001	62350000	0.200275		57000001	57100000	0.249382
	89650001	89750000	0.200178	8	10650001	10750000	0.381749
	16900001	17000000	0.199255		31950001	32050000	0.367594
	89050001	89150000	0.19862		29500001	29600000	0.358675
	16650001	16750000	0.198061		31500001	31600000	0.343309
	77850001	77950000	0.197981		76700001	76800000	0.337516
	48500001	48600000	0.19776		10700001	10800000	0.32176
	16250001	16350000	0.19753		29650001	29750000	0.319429
	17800001	17900000	0.197122		32000001	32100000	0.316713
	48800001	48900000	0.196952		3900001	4000000	0.306249
	16700001	16800000	0.196893		29700001	29800000	0.302143
	40300001	40400000	0.195724		10000001	10100000	0.30065
	73400001	73500000	0.195267		31900001	32000000	0.298231
	88450001	88550000	0.195085		34800001	34900000	0.295801
	65300001	65400000	0.193895		3850001	3950000	0.294979
	77100001	77200000	0.193761		31700001	31800000	0.291868
	34900001	35000000	0.193737		57950001	58050000	0.291394
	17000001	17100000	0.193644		39450001	39550000	0.29071
	16300001	16400000	0.193579		49750001	49850000	0.290124
	13850001	13950000	0.192719		79800001	79900000	0.28893
	56400001	56500000	0.192598		10600001	10700000	0.288335
	76600001	76700000	0.192575		87900001	88000000	0.288223
	15350001	15450000	0.192347		76650001	76750000	0.288027
	54950001	55050000	0.192322		29450001	29550000	0.287099
	55200001	55300000	0.192203		9800001	9900000	0.286938
	76150001	76250000	0.191981		3800001	3900000	0.283546
	74700001	74800000	0.190969		67100001	67200000	0.280637
	79900001	80000000	0.190394		31550001	31650000	0.27929
	76100001	76200000	0.190217		74100001	74200000	0.276454
	85300001	85400000	0.19011		75450001	75550000	0.272098
	42100001	42200000	0.190063		78400001	78500000	0.268815
	87800001	87900000	0.18973		43400001	43500000	0.267702
	20050001	20150000	0.189639		87850001	87950000	0.26694
	74800001	74900000	0.189085		9750001	9850000	0.264119
	89250001	89350000	0.188815		76750001	76850000	0.263917
	89200001	89300000	0.188231		8700001	8800000	0.263559
	76200001	76300000	0.187556		31450001	31550000	0.262465
	85350001	85450000	0.187467		1400001	1500000	0.260539
	72250001	72350000	0.187423		39500001	39600000	0.260214
	24050001	24150000	0.18724		75400001	75500000	0.260132
	87250001	87350000	0.186806		31750001	31850000	0.259228
	74650001	74750000	0.186491		87700001	87800000	0.257675
	75400001	75500000	0.185617		29550001	29650000	0.256855
	62300001	62400000	0.18552		9950001	10050000	0.255591
	84100001	84200000	0.18516		22300001	22400000	0.255349
	99700001	99800000	0.184657		87100001	87200000	0.255323
	54850001	54950000	0.184227		9900001	10000000	0.254837
	20100001	20200000	0.183974		3950001	4050000	0.25444
	85100001	85200000	0.183911		89100001	89200000	0.253746
	85200001	85300000	0.183717		10050001	10150000	0.251229
	74950001	75050000	0.183627		70450001	70550000	0.250115
	33300001	33400000	0.183305		87650001	87750000	0.24973
	48000001	48100000	0.182807		8400001	8500000	0.2497
	23150001	23250000	0.182366		76600001	76700000	0.249651
	98950001	99050000	0.182057		39750001	39850000	0.249003
	74850001	74950000	0.18187	9	69300001	69400000	0.462871
	33150001	33250000	0.181767		52500001	52600000	0.452617
	73800001	73900000	0.181446		60350001	60450000	0.433147
	15800001	15900000	0.180943		69350001	69450000	0.420526
	8400001	8500000	0.180877		61750001	61850000	0.41993
	48050001	48150000	0.179875		56200001	56300000	0.417557
	83950001	84050000	0.179857		60300001	60400000	0.391473
	35850001	35950000	0.179398		69250001	69350000	0.37701
	17750001	17850000	0.179395		63200001	63300000	0.366226
	19950001	20050000	0.1793		31200001	31300000	0.364379
	74400001	74500000	0.179128		62500001	62600000	0.358039
	92300001	92400000	0.179094		69200001	69300000	0.347237
8	4950001	5050000	0.341991		61700001	61800000	0.346445
	8450001	8550000	0.268829		62550001	62650000	0.346041
	4900001	5000000	0.265158		60400001	60500000	0.343987
	5000001	5100000	0.258075		86450001	86550000	0.337022
	10350001	10450000	0.255885		56150001	56250000	0.32806
	10550001	10650000	0.249587		70700001	70800000	0.323143
	8400001	8500000	0.242724		60250001	60350000	0.322693
	13200001	13300000	0.242465		86250001	86350000	0.322427
	10400001	10500000	0.238739		46950001	47050000	0.318586
	7300001	7400000	0.237805		43900001	44000000	0.316095
	1450001	1550000	0.232576		86850001	86950000	0.315041
	13250001	13350000	0.231093		55950001	56050000	0.314529
	8100001	8200000	0.228858		38000001	38100000	0.311334
	6700001	6800000	0.227117		83600001	83700000	0.310661
	1400001	1500000	0.224362		52150001	52250000	0.310107
	950001	1050000	0.223666		84450001	84550000	0.308288
	10300001	10400000	0.222519		46000001	46100000	0.307264
	64750001	64850000	0.221217		60200001	60300000	0.305794
	7350001	7450000	0.211905		50950001	51050000	0.305721
	32150001	32250000	0.207953		50900001	51000000	0.303776
	80650001	80750000	0.20738		53950001	54050000	0.302597
	68350001	68450000	0.206202		55900001	56000000	0.302399
	10500001	10600000	0.205243		52550001	52650000	0.302254
	13150001	13250000	0.204902		16650001	16750000	0.301484
	8150001	8250000	0.20437		15400001	15500000	0.301333
	3200001	3300000	0.203691		86700001	86800000	0.301205
	70200001	70300000	0.202448		74800001	74900000	0.300215
	13100001	13200000	0.201363		61850001	61950000	0.299898
	6750001	6850000	0.200726		86500001	86600000	0.299182
	1000001	1100000	0.200549		59800001	59900000	0.297357
	68400001	68500000	0.200513		63150001	63250000	0.296574
	10450001	10550000	0.199933		22300001	22400000	0.295842
	64700001	64800000	0.198947		57050001	57150000	0.295782
	250001	350000	0.19804		54000001	54100000	0.293274
	32100001	32200000	0.197464		52200001	52300000	0.292913
	6500001	6600000	0.197083		64600001	64700000	0.292337
	70250001	70350000	0.189976		64550001	64650000	0.290675
	69150001	69250000	0.18675		52450001	52550000	0.289588
	10100001	10200000	0.186089		31250001	31350000	0.288553
	550001	650000	0.186044		43950001	44050000	0.288439
	13050001	13150000	0.185892		61800001	61900000	0.287879
	80050001	80150000	0.185791		30300001	30400000	0.287174
	6450001	6550000	0.184996		63450001	63550000	0.286468
	90350001	90450000	0.184743		59750001	59850000	0.284384
	8500001	8600000	0.183227		56100001	56200000	0.284278
	82050001	82150000	0.182842		25700001	25800000	0.282977
	65700001	65800000	0.18019		86800001	86900000	0.282813
	3250001	3350000	0.179035		73550001	73650000	0.282315
9	94100001	94200000	0.593146		62900001	63000000	0.281213
	94150001	94250000	0.590234		56000001	56100000	0.280891
	94200001	94300000	0.403819		65700001	65800000	0.280501
	75400001	75500000	0.394582		74750001	74850000	0.278988
	94050001	94150000	0.389175		63500001	63600000	0.278206
	75550001	75650000	0.352769		50850001	50950000	0.277672
	75600001	75700000	0.343914		31950001	32050000	0.277577
	75450001	75550000	0.33254		16900001	17000000	0.276461
	16500001	16600000	0.314042		14000001	14100000	0.275731
	9250001	9350000	0.31149		63400001	63500000	0.275471
	75500001	75600000	0.306152		86900001	87000000	0.274817
	16550001	16650000	0.304476		61900001	62000000	0.274174
	16450001	16550000	0.299346		57700001	57800000	0.273887
	75050001	75150000	0.291658		43850001	43950000	0.273578
	86750001	86850000	0.281056		86750001	86850000	0.273295
	86700001	86800000	0.280944		22250001	22350000	0.272684
	16600001	16700000	0.280254		67550001	67650000	0.271088
	18000001	18100000	0.279708		74400001	74500000	0.270145
	59350001	59450000	0.276322		15350001	15450000	0.268995
	75000001	75100000	0.272767		84500001	84600000	0.267823
	57950001	58050000	0.267339		63250001	63350000	0.266411
	27750001	27850000	0.265533		74350001	74450000	0.266374
	59600001	59700000	0.262618		62950001	63050000	0.266343
	86400001	86500000	0.262586		85050001	85150000	0.265318
	59650001	59750000	0.260881		55850001	55950000	0.265192
	59400001	59500000	0.256066		80400001	80500000	0.264673
	59150001	59250000	0.255127		70650001	70750000	0.264447
	17950001	18050000	0.253043		56250001	56350000	0.26436
	86350001	86450000	0.252362		74150001	74250000	0.264317
	73750001	73850000	0.251437		83550001	83650000	0.264087
	75200001	75300000	0.250375		68950001	69050000	0.26377
	75250001	75350000	0.248969		62000001	62100000	0.262559
	4450001	4550000	0.248198		56050001	56150000	0.262424
	86900001	87000000	0.246549		84400001	84500000	0.261587
	74750001	74850000	0.24357		74200001	74300000	0.261272
	9200001	9300000	0.242885		49500001	49600000	0.260921
	27800001	27900000	0.238772		16700001	16800000	0.260904
	77000001	77100000	0.237528		38050001	38150000	0.260611
	75350001	75450000	0.23571		86400001	86500000	0.26033
	45650001	45750000	0.233176		64650001	64750000	0.260226
	77400001	77500000	0.232601		50600001	50700000	0.260205
	86800001	86900000	0.232408		61500001	61600000	0.259891
	77850001	77950000	0.231726		86200001	86300000	0.259197
	16650001	16750000	0.231656		58200001	58300000	0.258987
	73500001	73600000	0.231083		37950001	38050000	0.258467
	86950001	87050000	0.230011		77950001	78050000	0.258326
	45600001	45700000	0.229552		56700001	56800000	0.25798
	58550001	58650000	0.22907		57750001	57850000	0.257966
	75100001	75200000	0.228273		63550001	63650000	0.2574
	58600001	58700000	0.227414		41700001	41800000	0.257093
	73800001	73900000	0.227056		45450001	45550000	0.256508
	86550001	86650000	0.226537		45950001	46050000	0.256403
	86850001	86950000	0.224182		59600001	59700000	0.256196
	73450001	73550000	0.224065		39800001	39900000	0.255669
	60400001	60500000	0.223481		57650001	57750000	0.255356
	58000001	58100000	0.222246		86300001	86400000	0.255333
	59100001	59200000	0.221764		59650001	59750000	0.254988
	60200001	60300000	0.220479		41050001	41150000	0.254264
	93500001	93600000	0.218524		69000001	69100000	0.253758
	74850001	74950000	0.217891		80150001	80250000	0.253695
	59200001	59300000	0.217591		63000001	63100000	0.252949
	56050001	56150000	0.217422		49300001	49400000	0.252836
	55950001	56050000	0.214352		65650001	65750000	0.252732
	72100001	72200000	0.213854		40850001	40950000	0.252539
	72050001	72150000	0.213598		58250001	58350000	0.252094
	56000001	56100000	0.212217		62050001	62150000	0.251986
	4800001	4900000	0.211791		80200001	80300000	0.251662
	56100001	56200000	0.211752		83250001	83350000	0.251076
	27850001	27950000	0.211257		43450001	43550000	0.250778
	59050001	59150000	0.210615		30350001	30450000	0.250676
	76050001	76150000	0.210585		41750001	41850000	0.250414
	4750001	4850000	0.209536		63950001	64050000	0.250082
	86450001	86550000	0.209371		70600001	70700000	0.249625
	60150001	60250000	0.208298	10	43400001	43500000	0.515738
	89050001	89150000	0.208067		43350001	43450000	0.505377
	74800001	74900000	0.208028		35950001	36050000	0.488873
	77050001	77150000	0.206265		36000001	36100000	0.476648
	60350001	60450000	0.205786		29450001	29550000	0.466926
	76400001	76500000	0.202782		35900001	36000000	0.465148
	74700001	74800000	0.201232		75500001	75600000	0.42768
	86250001	86350000	0.200854		76650001	76750000	0.427404
	6500001	6600000	0.200756		64350001	64450000	0.424061
	6450001	6550000	0.199142		29400001	29500000	0.422306
	58100001	58200000	0.198715		64800001	64900000	0.417463
	63050001	63150000	0.19871		75550001	75650000	0.415977
	75650001	75750000	0.198033		36150001	36250000	0.415424
	4500001	4600000	0.197603		75900001	76000000	0.413109
	59300001	59400000	0.197134		29350001	29450000	0.408129
	74600001	74700000	0.196998		85900001	86000000	0.405466
	79800001	79900000	0.196578		76250001	76350000	0.405111
	74300001	74400000	0.196318		64400001	64500000	0.404629
	76350001	76450000	0.19539		2050001	2150000	0.401562
	60000001	60100000	0.194484		36100001	36200000	0.397606
	11100001	11200000	0.19416		85850001	85950000	0.395616
	63250001	63350000	0.193191		76700001	76800000	0.394551
	56250001	56350000	0.192234		76850001	76950000	0.393955
	86600001	86700000	0.192018		75950001	76050000	0.390382
	93550001	93650000	0.191932		30450001	30550000	0.3901
	78150001	78250000	0.191479		31500001	31600000	0.385787
	79750001	79850000	0.190718		52300001	52400000	0.383624
	4400001	4500000	0.190351		35850001	35950000	0.381649
	16850001	16950000	0.190086		76900001	77000000	0.38078
	86300001	86400000	0.188787		76950001	77050000	0.380243
	15450001	15550000	0.187606		76050001	76150000	0.379512
	7650001	7750000	0.187471		29650001	29750000	0.377632
	22600001	22700000	0.18714		59550001	59650000	0.377534
	57800001	57900000	0.187036		52050001	52150000	0.377309
	22650001	22750000	0.18616		76300001	76400000	0.373857
	4850001	4950000	0.185098		51500001	51600000	0.373791
	75150001	75250000	0.184719		76100001	76200000	0.37354
	60050001	60150000	0.184472		19950001	20050000	0.372949
	76950001	77050000	0.184371		29300001	29400000	0.371615
	58800001	58900000	0.18359		76800001	76900000	0.370608
	56200001	56300000	0.183581		51950001	52050000	0.369383
	86500001	86600000	0.183444		76600001	76700000	0.369363
	63100001	63200000	0.183383		2000001	2100000	0.366919
	78600001	78700000	0.182049		36050001	36150000	0.366461
	86200001	86300000	0.180734		59600001	59700000	0.364712
	15900001	16000000	0.1803		85800001	85900000	0.364695
	75900001	76000000	0.179866		29600001	29700000	0.362245
10	31700001	31800000	0.357304		42900001	43000000	0.359558
	58800001	58900000	0.35367		75850001	75950000	0.359227
	19200001	19300000	0.349839		75450001	75550000	0.358744
	51500001	51600000	0.324553		51900001	52000000	0.358107
	64200001	64300000	0.317542		76000001	76100000	0.357962
	51550001	51650000	0.311606		52250001	52350000	0.354763
	52050001	52150000	0.310801		52000001	52100000	0.354278
	64250001	64350000	0.308259		43300001	43400000	0.353719
	28500001	28600000	0.306704		20000001	20100000	0.351526
	48100001	48200000	0.304529		76550001	76650000	0.350381
	52000001	52100000	0.304398		76500001	76600000	0.348793
	52500001	52600000	0.292539		76450001	76550000	0.34807
	28100001	28200000	0.29234		35500001	35600000	0.347803
	51950001	52050000	0.290338		80200001	80300000	0.345401
	59100001	59200000	0.288593		53050001	53150000	0.345376
	28650001	28750000	0.277458		31550001	31650000	0.344654
	58750001	58850000	0.276564		42950001	43050000	0.342729
	56150001	56250000	0.274421		64250001	64350000	0.341651
	48150001	48250000	0.270638		64200001	64300000	0.338016
	52450001	52550000	0.269469		77100001	77200000	0.337506
	64150001	64250000	0.267472		64300001	64400000	0.335344
	51900001	52000000	0.263322		51700001	51800000	0.331589
	28600001	28700000	0.26194		76200001	76300000	0.329612
	28550001	28650000	0.256633		64150001	64250000	0.326115
	40050001	40150000	0.252575		76150001	76250000	0.325117
	28150001	28250000	0.252143		64850001	64950000	0.324744
	64100001	64200000	0.250537		36750001	36850000	0.322827
	59050001	59150000	0.247814		75600001	75700000	0.322197
	40000001	40100000	0.246383		43450001	43550000	0.320473
	76750001	76850000	0.239936		52850001	52950000	0.319672
	52800001	52900000	0.239534		69150001	69250000	0.318032
	52550001	52650000	0.238447		52100001	52200000	0.318016
	76900001	77000000	0.238045		64750001	64850000	0.317599
	51300001	51400000	0.237843		76400001	76500000	0.315162
	28450001	28550000	0.234769		36700001	36800000	0.314654
	19000001	19100000	0.23277		52900001	53000000	0.314234
	64750001	64850000	0.231733		51750001	51850000	0.313972
	76800001	76900000	0.231573		85950001	86050000	0.312237
	51600001	51700000	0.231083		42850001	42950000	0.312071
	51250001	51350000	0.230561		81500001	81600000	0.31206
	77050001	77150000	0.228387		54850001	54950000	0.31116
	76950001	77050000	0.227		51550001	51650000	0.311067
	40100001	40200000	0.22441		53100001	53200000	0.30967
	64300001	64400000	0.222948		75650001	75750000	0.309635
	20950001	21050000	0.221809		81450001	81550000	0.309624
	76850001	76950000	0.221529		30400001	30500000	0.30919
	56200001	56300000	0.22131		76350001	76450000	0.308067
	76500001	76600000	0.221017		65500001	65600000	0.306522
	76350001	76450000	0.220308		52500001	52600000	0.305162
	51800001	51900000	0.219063		60000001	60100000	0.304457
	64800001	64900000	0.217065		35550001	35650000	0.304169
	52350001	52450000	0.216491		55000001	55100000	0.30333
	51750001	51850000	0.21619		36200001	36300000	0.303175
	66150001	66250000	0.215127		46300001	46400000	0.302058
	76550001	76650000	0.2117		61300001	61400000	0.301753
	44850001	44950000	0.211253		76750001	76850000	0.301563
	52100001	52200000	0.211179		58800001	58900000	0.300611
	62050001	62150000	0.211029		75700001	75800000	0.30036
	52850001	52950000	0.210525		77000001	77100000	0.299058
	51850001	51950000	0.209218		49900001	50000000	0.299021
	44200001	44300000	0.207068		35450001	35550000	0.298195
	51400001	51500000	0.206933		13850001	13950000	0.296961
	52400001	52500000	0.206902		75350001	75450000	0.295556
	19150001	19250000	0.20477		60050001	60150000	0.294556
	20900001	21000000	0.20364		54700001	54800000	0.294102
	51650001	51750000	0.203519		54750001	54850000	0.292093
	53100001	53200000	0.203245		52800001	52900000	0.291015
	60500001	60600000	0.203023		30500001	30600000	0.290489
	80600001	80700000	0.202923		49750001	49850000	0.289446
	61850001	61950000	0.202475		81200001	81300000	0.289207
	52600001	52700000	0.201469		66800001	66900000	0.284617
	52200001	52300000	0.201229		52450001	52550000	0.283658
	18950001	19050000	0.201008		19850001	19950000	0.281729
	48050001	48150000	0.200724		55650001	55750000	0.280847
	76300001	76400000	0.200409		19900001	20000000	0.280549
	20500001	20600000	0.199379		61250001	61350000	0.280028
	7050001	7150000	0.198606		75750001	75850000	0.279958
	44550001	44650000	0.198474		75800001	75900000	0.279679
	45600001	45700000	0.198386		49950001	50050000	0.277918
	76400001	76500000	0.197959		74750001	74850000	0.277582
	60550001	60650000	0.196992		67950001	68050000	0.275402
	82900001	83000000	0.196313		53700001	53800000	0.275107
	77000001	77100000	0.196254		49700001	49800000	0.274906
	52650001	52750000	0.195637		81150001	81250000	0.273509
	76700001	76800000	0.195615		3200001	3300000	0.273274
	47650001	47750000	0.194124		69100001	69200000	0.271908
	40150001	40250000	0.193993		3150001	3250000	0.270882
	44600001	44700000	0.193941		64450001	64550000	0.268169
	53150001	53250000	0.192106		42800001	42900000	0.266416
	49600001	49700000	0.190146		55850001	55950000	0.265507
	44500001	44600000	0.190139		50550001	50650000	0.265367
	21950001	22050000	0.188914		69200001	69300000	0.265214
	19050001	19150000	0.188358		35250001	35350000	0.264794
	19950001	20050000	0.188242		51650001	51750000	0.264641
	76450001	76550000	0.187135		30250001	30350000	0.263778
	44150001	44250000	0.186939		75400001	75500000	0.26349
	54800001	54900000	0.186421		68800001	68900000	0.26316
	29850001	29950000	0.185908		53250001	53350000	0.262337
	20000001	20100000	0.185572		72450001	72550000	0.261582
	22050001	22150000	0.185431		71950001	72050000	0.261389
	51450001	51550000	0.185037		46250001	46350000	0.261341
	31750001	31850000	0.184692		36650001	36750000	0.260792
	64350001	64450000	0.184585		82250001	82350000	0.260547
	39950001	40050000	0.184393		52350001	52450000	0.260173
	44800001	44900000	0.18414		54800001	54900000	0.259551
	21550001	21650000	0.183665		74550001	74650000	0.258978
	85350001	85450000	0.183391		59500001	59600000	0.257579
	48200001	48300000	0.183297		2100001	2200000	0.257551
	19250001	19350000	0.18195		67050001	67150000	0.256742
	45650001	45750000	0.18083		53600001	53700000	0.255949
	21900001	22000000	0.18003		29250001	29350000	0.255838
11	19550001	19650000	0.363187		51400001	51500000	0.255322
	13250001	13350000	0.25475		2550001	2650000	0.253821
	19500001	19600000	0.240905		77150001	77250000	0.25305
	19600001	19700000	0.237075		59750001	59850000	0.253025
	15250001	15350000	0.233355		49800001	49900000	0.252522
	12750001	12850000	0.224257		2600001	2700000	0.252113
	33700001	33800000	0.22403		82850001	82950000	0.251101
	2450001	2550000	0.222159		55900001	56000000	0.251051
	12800001	12900000	0.213538		54950001	55050000	0.250326
	45250001	45350000	0.212767		77050001	77150000	0.250238
	15300001	15400000	0.210843		36250001	36350000	0.249995
	27050001	27150000	0.209067		65450001	65550000	0.249808
	13200001	13300000	0.203841		82900001	83000000	0.249395
	45300001	45400000	0.200665		30300001	30400000	0.249333
	53000001	53100000	0.198255		31050001	31150000	0.249314
	20500001	20600000	0.194956		64100001	64200000	0.249261
	25400001	25500000	0.192658	11	41850001	41950000	0.343645
	15200001	15300000	0.192606		61200001	61300000	0.338434
	12550001	12650000	0.190808		61250001	61350000	0.31294
	2200001	2300000	0.18903		33850001	33950000	0.30059
	2400001	2500000	0.188445		26550001	26650000	0.294452
	12500001	12600000	0.188444		26500001	26600000	0.294186
	23300001	23400000	0.186199		26800001	26900000	0.29255
	23050001	23150000	0.185203		41650001	41750000	0.287404
	23250001	23350000	0.184472		41800001	41900000	0.279631
	33750001	33850000	0.183662		39400001	39500000	0.274759
	54550001	54650000	0.182561		26300001	26400000	0.27355
	44850001	44950000	0.18254		19250001	19350000	0.273236
12	53550001	53650000	0.299971		26600001	26700000	0.273034
	42100001	42200000	0.269621		54450001	54550000	0.271232
	53600001	53700000	0.260801		11350001	11450000	0.267668
	42250001	42350000	0.254888		33800001	33900000	0.266048
	21150001	21250000	0.250414		34450001	34550000	0.261829
	43300001	43400000	0.24764		10650001	10750000	0.260732
	24100001	24200000	0.246004		26350001	26450000	0.260586
	2000001	2100000	0.243445		5100001	5200000	0.258607
	1350001	1450000	0.241929		11400001	11500000	0.258105
	21100001	21200000	0.238452		16050001	16150000	0.25154
	62700001	62800000	0.236792	12	25500001	25600000	0.353116
	42050001	42150000	0.235875		14900001	15000000	0.34944
	60650001	60750000	0.235773		42100001	42200000	0.344078
	43550001	43650000	0.23469		38850001	38950000	0.331753
	42150001	42250000	0.234329		42050001	42150000	0.326521
	42200001	42300000	0.233938		25450001	25550000	0.323213
	43250001	43350000	0.229293		52600001	52700000	0.303157
	42650001	42750000	0.229173		52650001	52750000	0.298006
	52600001	52700000	0.227484		49150001	49250000	0.284435
	52550001	52650000	0.224948		48000001	48100000	0.279062
	42300001	42400000	0.220922		27100001	27200000	0.276689
	24150001	24250000	0.220196		27050001	27150000	0.265705
	6600001	6700000	0.219706		27300001	27400000	0.263175
	60700001	60800000	0.215024		14950001	15050000	0.259222
	53400001	53500000	0.214435		29850001	29950000	0.252936
	21050001	21150000	0.212962		68850001	68950000	0.251409
	53500001	53600000	0.210604		77800001	77900000	0.251167
	42700001	42800000	0.207767	13	48850001	48950000	0.482335
	46450001	46550000	0.207383		48800001	48900000	0.481669
	43500001	43600000	0.207156		76900001	77000000	0.463059
	43600001	43700000	0.202774		76950001	77050000	0.44739
	24050001	24150000	0.202048		8900001	9000000	0.391956
	52450001	52550000	0.200449		48750001	48850000	0.389839
	21650001	21750000	0.198639		22500001	22600000	0.364222
	51750001	51850000	0.198503		76850001	76950000	0.352571
	2600001	2700000	0.192254		17250001	17350000	0.348011
	52500001	52600000	0.191036		17200001	17300000	0.343103
	1400001	1500000	0.19023		48900001	49000000	0.34299
	53800001	53900000	0.189478		22550001	22650000	0.33874
	21200001	21300000	0.189405		64800001	64900000	0.333984
	52400001	52500000	0.188445		62150001	62250000	0.332672
	21700001	21800000	0.186382		8950001	9050000	0.327371
	55250001	55350000	0.18614		22450001	22550000	0.327356
	6650001	6750000	0.183262		62200001	62300000	0.325757
	24300001	24400000	0.181587		49000001	49100000	0.324403
	45350001	45450000	0.180301		11000001	11100000	0.324189
	41100001	41200000	0.180046		48550001	48650000	0.323918
	3000001	3100000	0.179019		48950001	49050000	0.322494
13	76650001	76750000	0.316575		49050001	49150000	0.321644
	76600001	76700000	0.304307		8850001	8950000	0.319178
	77950001	78050000	0.304185		48700001	48800000	0.316408
	76550001	76650000	0.298468		64850001	64950000	0.314788
	77900001	78000000	0.296315		62600001	62700000	0.31202
	27250001	27350000	0.29442		62900001	63000000	0.311734
	22500001	22600000	0.293101		76150001	76250000	0.310768
	22550001	22650000	0.293013		10400001	10500000	0.309716
	13450001	13550000	0.282574		55850001	55950000	0.308945
	78650001	78750000	0.281532		10000001	10100000	0.307218
	14650001	14750000	0.275402		64900001	65000000	0.305547
	9250001	9350000	0.27202		12350001	12450000	0.303425
	82950001	83050000	0.26931		39700001	39800000	0.303088
	20500001	20600000	0.263296		77000001	77100000	0.302934
	13400001	13500000	0.261955		39650001	39750000	0.302723
	27300001	27400000	0.254241		74250001	74350000	0.30199
	74650001	74750000	0.252671		76800001	76900000	0.300401
	22600001	22700000	0.250089		62650001	62750000	0.296263
	13500001	13600000	0.247396		10200001	10300000	0.29593
	74600001	74700000	0.24645		48600001	48700000	0.291566
	23200001	23300000	0.24386		10950001	11050000	0.289376
	29500001	29600000	0.243717		11300001	11400000	0.287379
	20450001	20550000	0.242253		46750001	46850000	0.285964
	27200001	27300000	0.241767		55800001	55900000	0.285866
	76500001	76600000	0.240731		11500001	11600000	0.285825
	6600001	6700000	0.238449		8300001	8400000	0.285711
	6550001	6650000	0.237758		76200001	76300000	0.285629
	10000001	10100000	0.237712		74200001	74300000	0.284775
	78700001	78800000	0.236476		43300001	43400000	0.28418
	13350001	13450000	0.235745		11650001	11750000	0.279874
	9100001	9200000	0.234859		76100001	76200000	0.279458
	13300001	13400000	0.234583		10150001	10250000	0.279361
	10650001	10750000	0.231629		8800001	8900000	0.278018
	22450001	22550000	0.231202		64650001	64750000	0.276587
	9200001	9300000	0.230486		17100001	17200000	0.275832
	39700001	39800000	0.223425		11350001	11450000	0.275336
	39500001	39600000	0.22285		3050001	3150000	0.273395
	74900001	75000000	0.222277		10450001	10550000	0.272619
	30750001	30850000	0.222157		10350001	10450000	0.268031
	39750001	39850000	0.221668		49100001	49200000	0.267813
	78500001	78600000	0.21792		49800001	49900000	0.267728
	13750001	13850000	0.216418		8350001	8450000	0.267115
	14700001	14800000	0.215954		38700001	38800000	0.265891
	10700001	10800000	0.213976		11800001	11900000	0.265794
	9300001	9400000	0.212761		27150001	27250000	0.265035
	76450001	76550000	0.212569		14950001	15050000	0.265002
	6650001	6750000	0.212445		17150001	17250000	0.264718
	78000001	78100000	0.210796		8750001	8850000	0.264244
	20750001	20850000	0.207787		48650001	48750000	0.263503
	14600001	14700000	0.207347		62550001	62650000	0.262562
	9350001	9450000	0.206401		71700001	71800000	0.261776
	13800001	13900000	0.205691		37650001	37750000	0.261635
	10900001	11000000	0.205438		9950001	10050000	0.261336
	9050001	9150000	0.204338		13400001	13500000	0.261221
	13250001	13350000	0.203975		46700001	46800000	0.260968
	9400001	9500000	0.202904		10850001	10950000	0.260916
	76700001	76800000	0.202079		43250001	43350000	0.259256
	74150001	74250000	0.201378		64950001	65050000	0.258211
	11950001	12050000	0.199246		79150001	79250000	0.257007
	20700001	20800000	0.199218		64700001	64800000	0.255978
	10750001	10850000	0.195884		14900001	15000000	0.255901
	10800001	10900000	0.195767		80950001	81050000	0.255802
	64900001	65000000	0.193733		27100001	27200000	0.255391
	12800001	12900000	0.193189		49150001	49250000	0.253761
	77650001	77750000	0.192628		79100001	79200000	0.253594
	78100001	78200000	0.19251		80900001	81000000	0.253515
	23150001	23250000	0.192339		54150001	54250000	0.251746
	23550001	23650000	0.191943		54200001	54300000	0.250609
	75150001	75250000	0.191626		12950001	13050000	0.24952
	30700001	30800000	0.190156		64750001	64850000	0.249509
	10850001	10950000	0.190094		11450001	11550000	0.24945
	13200001	13300000	0.189208	14	16150001	16250000	0.459911
	5950001	6050000	0.189071		16100001	16200000	0.424661
	76400001	76500000	0.187251		54200001	54300000	0.404976
	25350001	25450000	0.186903		14200001	14300000	0.309217
	23500001	23600000	0.186406		56350001	56450000	0.301428
	10600001	10700000	0.18639		12550001	12650000	0.300504
	13150001	13250000	0.183596		16200001	16300000	0.295894
	77000001	77100000	0.182154		55500001	55600000	0.295228
	65600001	65700000	0.181969		51350001	51450000	0.288921
	64850001	64950000	0.181505		15600001	15700000	0.28795
	6500001	6600000	0.181489		54250001	54350000	0.287272
	78600001	78700000	0.180305		14700001	14800000	0.281232
	29450001	29550000	0.1799		55900001	56000000	0.280399
	22650001	22750000	0.179409		14250001	14350000	0.275972
14	16550001	16650000	0.345494		55950001	56050000	0.271348
	55200001	55300000	0.344292		28200001	28300000	0.267879
	55250001	55350000	0.342143		14300001	14400000	0.263161
	19400001	19500000	0.304206		13800001	13900000	0.260603
	19450001	19550000	0.300555		15550001	15650000	0.259108
	16600001	16700000	0.291349		24500001	24600000	0.257223
	55300001	55400000	0.282145		54750001	54850000	0.254526
	56650001	56750000	0.254758		14750001	14850000	0.25211
	56600001	56700000	0.245064		24450001	24550000	0.251154
	54750001	54850000	0.243423		16050001	16150000	0.249309
	55600001	55700000	0.24197	15	74150001	74250000	0.607397
	10300001	10400000	0.228006		74200001	74300000	0.575596
	55650001	55750000	0.227989		74250001	74350000	0.553954
	53100001	53200000	0.218628		3600001	3700000	0.501732
	55800001	55900000	0.215838		74100001	74200000	0.494268
	55550001	55650000	0.215465		3550001	3650000	0.480615
	54700001	54800000	0.213613		3650001	3750000	0.46952
	49250001	49350000	0.213104		74300001	74400000	0.421373
	55850001	55950000	0.208406		850001	950000	0.393794
	55700001	55800000	0.207479		1	100000	0.388787
	19350001	19450000	0.207312		62350001	62450000	0.374098
	19500001	19600000	0.206532		3500001	3600000	0.373869
	56150001	56250000	0.206411		800001	900000	0.360412
	56400001	56500000	0.199294		3700001	3800000	0.357428
	49200001	49300000	0.195341		64700001	64800000	0.33899
	31450001	31550000	0.190993		63450001	63550000	0.334369
	55350001	55450000	0.18674		62300001	62400000	0.334
	53850001	53950000	0.186483		31850001	31950000	0.324386
	55750001	55850000	0.186055		80450001	80550000	0.321437
	54800001	54900000	0.183356		80400001	80500000	0.318228
	25200001	25300000	0.183056		750001	850000	0.316624
	45400001	45500000	0.179901		79900001	80000000	0.315458
	56100001	56200000	0.179317		73350001	73450000	0.315149
	28850001	28950000	0.17896		12750001	12850000	0.314555
15	27300001	27400000	0.23968		79850001	79950000	0.30874
	76300001	76400000	0.22723		1150001	1250000	0.307723
	17100001	17200000	0.224058		900001	1000000	0.305228
	17150001	17250000	0.216218		30350001	30450000	0.301552
	70200001	70300000	0.203826		79800001	79900000	0.291139
	69850001	69950000	0.192907		3450001	3550000	0.289878
	76250001	76350000	0.184869		62900001	63000000	0.287276
	7700001	7800000	0.182013		29550001	29650000	0.285641
	35450001	35550000	0.181818		74050001	74150000	0.2804
16	41450001	41550000	0.54551		31900001	32000000	0.278442
	40550001	40650000	0.436914		80500001	80600000	0.278201
	40600001	40700000	0.404953		29600001	29700000	0.276501
	41500001	41600000	0.391865		62950001	63050000	0.275911
	41400001	41500000	0.389501		79950001	80050000	0.270309
	33900001	34000000	0.368213		1200001	1300000	0.269885
	44200001	44300000	0.361789		1250001	1350000	0.267749
	44150001	44250000	0.354387		80350001	80450000	0.26733
	42700001	42800000	0.317705		73400001	73500000	0.266984
	33950001	34050000	0.316835		72100001	72200000	0.266812
	18800001	18900000	0.313259		77750001	77850000	0.2657
	41350001	41450000	0.307344		76300001	76400000	0.265354
	40450001	40550000	0.29643		73200001	73300000	0.264928
	40400001	40500000	0.296011		63300001	63400000	0.262761
	41300001	41400000	0.291061		79750001	79850000	0.260703
	33850001	33950000	0.287149		63150001	63250000	0.260295
	28100001	28200000	0.286985		62850001	62950000	0.258924
	43600001	43700000	0.285081		62400001	62500000	0.256405
	63100001	63200000	0.283061		37900001	38000000	0.25493
	42550001	42650000	0.278144		12700001	12800000	0.252906
	63050001	63150000	0.274794		50001	150000	0.252404
	42650001	42750000	0.267669		37850001	37950000	0.250389
	42750001	42850000	0.261655		63400001	63500000	0.250314
	42150001	42250000	0.257827		72700001	72800000	0.249381
	40500001	40600000	0.253087	16	40550001	40650000	0.554762
	57750001	57850000	0.248467		40800001	40900000	0.547635
	63000001	63100000	0.248219		40400001	40500000	0.536337
	18850001	18950000	0.245792		40850001	40950000	0.528979
	54000001	54100000	0.245402		40450001	40550000	0.522744
	41650001	41750000	0.243896		40600001	40700000	0.51276
	42500001	42600000	0.239654		40900001	41000000	0.50883
	34400001	34500000	0.237914		69500001	69600000	0.448575
	43550001	43650000	0.234891		46950001	47050000	0.446374
	28050001	28150000	0.232938		40750001	40850000	0.407354
	43500001	43600000	0.23234		41850001	41950000	0.405328
	43950001	44050000	0.231107		40950001	41050000	0.398307
	57700001	57800000	0.230173		46400001	46500000	0.393012
	63150001	63250000	0.227353		41800001	41900000	0.391212
	39450001	39550000	0.226722		46900001	47000000	0.38995
	66300001	66400000	0.226274		40500001	40600000	0.387653
	44000001	44100000	0.225813		71200001	71300000	0.384735
	54050001	54150000	0.225371		33600001	33700000	0.382398
	43450001	43550000	0.223412		41350001	41450000	0.382299
	42600001	42700000	0.223183		41200001	41300000	0.381233
	42100001	42200000	0.2202		41150001	41250000	0.379925
	5650001	5750000	0.216851		69550001	69650000	0.371956
	57550001	57650000	0.211581		69450001	69550000	0.366389
	5600001	5700000	0.211048		71150001	71250000	0.355965
	19500001	19600000	0.209528		42750001	42850000	0.354484
	46450001	46550000	0.207788		10150001	10250000	0.352829
	43800001	43900000	0.20772		46350001	46450000	0.350043
	45100001	45200000	0.207599		33550001	33650000	0.346897
	57500001	57600000	0.206928		40650001	40750000	0.3468
	34450001	34550000	0.205202		11550001	11650000	0.345537
	43400001	43500000	0.204686		45550001	45650000	0.342039
	40650001	40750000	0.201793		33650001	33750000	0.341451
	62750001	62850000	0.199546		42650001	42750000	0.335883
	40800001	40900000	0.199028		42800001	42900000	0.335087
	18750001	18850000	0.198209		42700001	42800000	0.33376
	44100001	44200000	0.197471		41300001	41400000	0.33366
	36700001	36800000	0.197241		41250001	41350000	0.331709
	32250001	32350000	0.195698		69850001	69950000	0.331638
	69000001	69100000	0.194216		42500001	42600000	0.331562
	44050001	44150000	0.193839		40350001	40450000	0.327801
	41700001	41800000	0.193126		71500001	71600000	0.325587
	43850001	43950000	0.192451		41400001	41500000	0.325387
	42850001	42950000	0.192449		41100001	41200000	0.324038
	39500001	39600000	0.192044		66200001	66300000	0.322623
	42200001	42300000	0.190671		60200001	60300000	0.3214
	41800001	41900000	0.190199		69800001	69900000	0.320188
	62700001	62800000	0.188439		31700001	31800000	0.315001
	43900001	44000000	0.185928		34000001	34100000	0.31498
	40350001	40450000	0.185407		11500001	11600000	0.313161
	32300001	32400000	0.183627		71050001	71150000	0.310897
	66350001	66450000	0.183599		69250001	69350000	0.310205
	40850001	40950000	0.183345		31750001	31850000	0.310082
	51650001	51750000	0.182816		46450001	46550000	0.30898
	61100001	61200000	0.182665		10100001	10200000	0.306962
	41150001	41250000	0.182441		71100001	71200000	0.306355
	41750001	41850000	0.182368		63050001	63150000	0.304012
	42800001	42900000	0.182112		69900001	70000000	0.303181
	20900001	21000000	0.180846		33300001	33400000	0.302543
	34000001	34100000	0.180443		33350001	33450000	0.299587
	29650001	29750000	0.179991		34050001	34150000	0.299263
	41100001	41200000	0.17894		42450001	42550000	0.299027
17	800001	900000	0.360977		71250001	71350000	0.293218
	50250001	50350000	0.349075		29500001	29600000	0.292865
	43750001	43850000	0.330299		60150001	60250000	0.292504
	3650001	3750000	0.325659		45500001	45600000	0.292252
	50200001	50300000	0.323063		33050001	33150000	0.289243
	1250001	1350000	0.318675		33500001	33600000	0.288027
	53600001	53700000	0.310253		65100001	65200000	0.285984
	750001	850000	0.308437		17700001	17800000	0.284949
	50300001	50400000	0.303648		33200001	33300000	0.283549
	44200001	44300000	0.291992		69100001	69200000	0.279864
	3600001	3700000	0.291402		45050001	45150000	0.279492
	52300001	52400000	0.288685		42350001	42450000	0.27886
	44150001	44250000	0.287895		46850001	46950000	0.276045
	52250001	52350000	0.285037		71550001	71650000	0.275603
	43450001	43550000	0.279751		3300001	3400000	0.274151
	43800001	43900000	0.278683		69600001	69700000	0.273096
	1300001	1400000	0.275895		70250001	70350000	0.269479
	200001	300000	0.261765		69650001	69750000	0.269164
	45500001	45600000	0.249855		47000001	47100000	0.265767
	4100001	4200000	0.247055		32700001	32800000	0.265033
	16300001	16400000	0.245021		66150001	66250000	0.264631
	46550001	46650000	0.244103		7600001	7700000	0.264537
	850001	950000	0.243027		63000001	63100000	0.264176
	15600001	15700000	0.24289		44150001	44250000	0.26357
	1200001	1300000	0.241096		51750001	51850000	0.263311
	15550001	15650000	0.240509		47300001	47400000	0.263193
	1000001	1100000	0.239888		8050001	8150000	0.262656
	55700001	55800000	0.237555		50650001	50750000	0.261816
	3700001	3800000	0.237053		29550001	29650000	0.261041
	4200001	4300000	0.23681		42400001	42500000	0.259988
	4050001	4150000	0.235963		71300001	71400000	0.259584
	14900001	15000000	0.235376		70100001	70200000	0.259079
	4250001	4350000	0.234853		24200001	24300000	0.258747
	15700001	15800000	0.234434		41050001	41150000	0.257821
	46600001	46700000	0.229839		33250001	33350000	0.257477
	5400001	5500000	0.22977		63950001	64050000	0.25691
	56650001	56750000	0.226716		51800001	51900000	0.25623
	15650001	15750000	0.223912		35250001	35350000	0.256091
	32600001	32700000	0.223784		41650001	41750000	0.255745
	13250001	13350000	0.221275		41900001	42000000	0.255582
	250001	350000	0.220803		52000001	52100000	0.255458
	55750001	55850000	0.21765		48250001	48350000	0.255279
	4300001	4400000	0.216337		57850001	57950000	0.254898
	15150001	15250000	0.216224		51650001	51750000	0.254096
	4350001	4450000	0.21451		70200001	70300000	0.252716
	43500001	43600000	0.212527		30800001	30900000	0.252277
	43700001	43800000	0.212436		36400001	36500000	0.249367
	4400001	4500000	0.211768		38100001	38200000	0.249104
	15500001	15600000	0.21144	17	13200001	13300000	0.393928
	45550001	45650000	0.211373		62500001	62600000	0.390363
	47850001	47950000	0.210764		32250001	32350000	0.373315
	950001	1050000	0.208476		29800001	29900000	0.336891
	4150001	4250000	0.208275		67100001	67200000	0.336413
	5250001	5350000	0.208005		2550001	2650000	0.329753
	15200001	15300000	0.207021		62550001	62650000	0.329602
	56700001	56800000	0.206203		62450001	62550000	0.324919
	2050001	2150000	0.206189		13150001	13250000	0.323706
	43600001	43700000	0.204621		12100001	12200000	0.318565
	43650001	43750000	0.20434		62650001	62750000	0.310823
	50150001	50250000	0.204332		13250001	13350000	0.306381
	47000001	47100000	0.203554		63200001	63300000	0.303038
	46950001	47050000	0.203423		13300001	13400000	0.301206
	14750001	14850000	0.202263		58300001	58400000	0.299218
	43400001	43500000	0.201692		32200001	32300000	0.291217
	54550001	54650000	0.201584		58250001	58350000	0.291171
	700001	800000	0.199595		2600001	2700000	0.287717
	5350001	5450000	0.198684		63250001	63350000	0.284515
	2100001	2200000	0.198273		58350001	58450000	0.28299
	54600001	54700000	0.198105		67050001	67150000	0.282891
	18150001	18250000	0.197289		62350001	62450000	0.282536
	44500001	44600000	0.197251		62600001	62700000	0.280656
	32650001	32750000	0.19534		12050001	12150000	0.274629
	14700001	14800000	0.194544		62300001	62400000	0.270427
	32550001	32650000	0.194247		58450001	58550000	0.268644
	41950001	42050000	0.194055		2500001	2600000	0.264744
	63200001	63300000	0.191659		54550001	54650000	0.260278
	50350001	50450000	0.190331		62400001	62500000	0.257718
	41500001	41600000	0.1893		58550001	58650000	0.257717
	4700001	4800000	0.189006		62700001	62800000	0.257617
	4800001	4900000	0.188913		32300001	32400000	0.256384
	14850001	14950000	0.187388		13050001	13150000	0.255857
	20350001	20450000	0.186988		58400001	58500000	0.253746
	16200001	16300000	0.18671		61500001	61600000	0.252145
	37650001	37750000	0.186677		13350001	13450000	0.25136
	64650001	64750000	0.186534		57850001	57950000	0.249217
	45600001	45700000	0.186292	18	19800001	19900000	0.406615
	64700001	64800000	0.185962		66200001	66300000	0.392211
	150001	250000	0.185771		56700001	56800000	0.351131
	43850001	43950000	0.185089		66250001	66350000	0.344905
	1050001	1150000	0.185059		56650001	56750000	0.339684
	14950001	15050000	0.184503		38400001	38500000	0.302638
	16150001	16250000	0.183294		67250001	67350000	0.283873
	67100001	67200000	0.181716		67450001	67550000	0.279311
	3750001	3850000	0.181592		56750001	56850000	0.271675
	5300001	5400000	0.18143		19750001	19850000	0.269042
	4450001	4550000	0.181404		38450001	38550000	0.26287
	44450001	44550000	0.180479		25300001	25400000	0.262844
	15750001	15850000	0.17999		38350001	38450000	0.261505
	1150001	1250000	0.179259		150001	250000	0.259588
18	1300001	1400000	0.32619		32500001	32600000	0.258066
	6050001	6150000	0.320516		66150001	66250000	0.253463
	6000001	6100000	0.312779	19	31650001	31750000	0.510899
	1350001	1450000	0.302478		34600001	34700000	0.503308
	7000001	7100000	0.280749		31800001	31900000	0.503223
	1400001	1500000	0.271514		250001	350000	0.481241
	4250001	4350000	0.258204		31700001	31800000	0.475895
	8550001	8650000	0.253759		300001	400000	0.468404
	4300001	4400000	0.246254		31850001	31950000	0.466002
	4800001	4900000	0.244243		31750001	31850000	0.460741
	20250001	20350000	0.242126		28950001	29050000	0.457452
	4850001	4950000	0.241413		200001	300000	0.451489
	23150001	23250000	0.237254		2450001	2550000	0.449868
	20300001	20400000	0.2351		34550001	34650000	0.44197
	9800001	9900000	0.234812		34500001	34600000	0.441633
	850001	950000	0.231587		2500001	2600000	0.433026
	6950001	7050000	0.224331		31600001	31700000	0.42976
	23200001	23300000	0.222184		35250001	35350000	0.41753
	22550001	22650000	0.221823		16850001	16950000	0.416548
	22600001	22700000	0.220573		29000001	29100000	0.409976
	7450001	7550000	0.220297		2300001	2400000	0.407601
	8750001	8850000	0.219238		51350001	51450000	0.402062
[truncated: 458 more rows]

## Sheet: Supp. Data 4
Supplemental Table 4. Details on putative regions experiencing selected sweeps (top 5% empirical cutoff) for H values on each chromosome.
Chromosome	Region start	Region end	HetMean
1	193700001	193800000	0.0770487
	25850001	25950000	0.0805154
	199000001	199100000	0.101557
	185000001	185100000	0.105421
	127250001	127350000	0.109549
	25800001	25900000	0.111217
	111850001	111950000	0.119549
	199050001	199150000	0.124663
	127300001	127400000	0.131092
	199550001	199650000	0.136293
	84750001	84850000	0.140396
	184950001	185050000	0.140533
	25900001	26000000	0.140853
	149000001	149100000	0.141031
	199500001	199600000	0.141288
	164500001	164600000	0.141539
	25750001	25850000	0.147711
	109150001	109250000	0.148275
	50800001	50900000	0.1496
	111900001	112000000	0.15036
	133200001	133300000	0.150505
	148700001	148800000	0.151582
	156800001	156900000	0.151847
	117450001	117550000	0.155949
	193750001	193850000	0.160379
	199450001	199550000	0.160586
	156300001	156400000	0.161994
	25950001	26050000	0.162538
	149050001	149150000	0.1636
	202150001	202250000	0.164106
	234750001	234850000	0.164115
	114900001	115000000	0.164791
	111800001	111900000	0.165008
	109200001	109300000	0.165138
	127400001	127500000	0.166566
	84800001	84900000	0.167272
	119600001	119700000	0.16859
	79100001	79200000	0.169535
	188050001	188150000	0.169718
	205200001	205300000	0.169729
	127350001	127450000	0.170703
	117500001	117600000	0.17072
	156350001	156450000	0.17099
	50850001	50950000	0.172294
	205150001	205250000	0.172563
	133250001	133350000	0.17273
	130100001	130200000	0.172905
	127200001	127300000	0.173334
	97000001	97100000	0.173511
	148400001	148500000	0.174505
	63150001	63250000	0.174699
	65250001	65350000	0.176346
	150300001	150400000	0.176659
	113400001	113500000	0.180006
	150200001	150300000	0.180121
	135800001	135900000	0.180296
	156250001	156350000	0.180441
	125450001	125550000	0.181349
	63400001	63500000	0.181409
	202100001	202200000	0.182728
	119900001	120000000	0.183387
	20550001	20650000	0.183515
	87450001	87550000	0.183763
	159250001	159350000	0.184154
	120600001	120700000	0.185277
	150100001	150200000	0.185779
	117400001	117500000	0.185785
	54350001	54450000	0.186079
	148750001	148850000	0.186404
	133150001	133250000	0.186581
	255550001	255650000	0.186973
	130300001	130400000	0.187108
	188100001	188200000	0.187172
	147750001	147850000	0.187578
	130150001	130250000	0.187964
	104750001	104850000	0.188415
	163700001	163800000	0.188779
	148950001	149050000	0.18929
	125100001	125200000	0.189356
	222200001	222300000	0.189362
	150250001	150350000	0.189911
	130000001	130100000	0.190047
	125500001	125600000	0.190182
	237000001	237100000	0.190646
	222050001	222150000	0.190875
	147700001	147800000	0.190946
	222000001	222100000	0.191067
	150150001	150250000	0.191074
	147650001	147750000	0.191298
	20500001	20600000	0.191513
	116700001	116800000	0.191836
	224050001	224150000	0.192099
	266550001	266650000	0.192226
	84700001	84800000	0.192631
	202200001	202300000	0.193028
	240000001	240100000	0.193229
	147800001	147900000	0.19356
	240250001	240350000	0.193987
	28900001	29000000	0.194046
	251000001	251100000	0.19466
	108300001	108400000	0.195068
	114850001	114950000	0.195214
	63450001	63550000	0.195266
	184900001	185000000	0.195621
	119650001	119750000	0.195836
	125150001	125250000	0.195874
	117350001	117450000	0.195887
	150350001	150450000	0.196304
	146500001	146600000	0.196343
	87300001	87400000	0.196382
	113350001	113450000	0.196885
	156750001	156850000	0.197063
	79700001	79800000	0.19781
	230750001	230850000	0.197901
	181250001	181350000	0.198062
	174950001	175050000	0.19844
	56350001	56450000	0.198814
	181300001	181400000	0.199164
	185050001	185150000	0.199417
	28850001	28950000	0.19981
	80250001	80350000	0.199819
	224000001	224100000	0.200095
	119550001	119650000	0.200254
	156850001	156950000	0.201703
	237050001	237150000	0.201772
	148350001	148450000	0.201783
	116750001	116850000	0.202171
	203050001	203150000	0.202188
	88550001	88650000	0.202436
	149600001	149700000	0.202611
	38750001	38850000	0.20263
	147450001	147550000	0.20276
	150050001	150150000	0.203109
	266500001	266600000	0.203565
	145950001	146050000	0.203644
	156100001	156200000	0.203668
	79050001	79150000	0.203781
	233250001	233350000	0.204505
	251050001	251150000	0.204635
	226200001	226300000	0.205241
	80200001	80300000	0.205292
	110200001	110300000	0.205349
	240200001	240300000	0.205417
	229650001	229750000	0.205536
	149550001	149650000	0.205543
	115450001	115550000	0.205568
	126100001	126200000	0.205709
	125400001	125500000	0.205759
	146550001	146650000	0.206039
	52600001	52700000	0.206044
	54500001	54600000	0.206185
	190850001	190950000	0.206199
	48450001	48550000	0.206276
	114950001	115050000	0.206423
	159400001	159500000	0.206599
	190900001	191000000	0.206675
	222250001	222350000	0.206886
	207500001	207600000	0.20779
	148050001	148150000	0.208056
	148650001	148750000	0.208246
	147850001	147950000	0.208273
	93450001	93550000	0.208375
	159300001	159400000	0.208521
	193650001	193750000	0.20858
	149450001	149550000	0.208678
	135850001	135950000	0.208724
	148900001	149000000	0.209
	72950001	73050000	0.209434
	250950001	251050000	0.209544
	234600001	234700000	0.209757
	37350001	37450000	0.20992
	67150001	67250000	0.20995
	239950001	240050000	0.209971
	176000001	176100000	0.210696
	198550001	198650000	0.210769
	88600001	88700000	0.210912
	53300001	53400000	0.211029
	50750001	50850000	0.211176
	54200001	54300000	0.211185
	250300001	250400000	0.211457
	230900001	231000000	0.211503
	129950001	130050000	0.211569
	146250001	146350000	0.211628
	120250001	120350000	0.212105
	251100001	251200000	0.212187
	135100001	135200000	0.212273
	149100001	149200000	0.212291
	202800001	202900000	0.212636
	240150001	240250000	0.212723
	48500001	48600000	0.212967
	124000001	124100000	0.213038
	36550001	36650000	0.213409
	80300001	80400000	0.213656
	124600001	124700000	0.214086
	119450001	119550000	0.214098
	149150001	149250000	0.214119
	87350001	87450000	0.214131
	128300001	128400000	0.214154
	44150001	44250000	0.214425
	229700001	229800000	0.214619
	199600001	199700000	0.214794
	63100001	63200000	0.215218
	119750001	119850000	0.215401
	120300001	120400000	0.21544
	164450001	164550000	0.215509
	110050001	110150000	0.215559
	87500001	87600000	0.215659
	212400001	212500000	0.215839
	227950001	228050000	0.216089
	119850001	119950000	0.216094
	52650001	52750000	0.216221
	87400001	87500000	0.216276
	49700001	49800000	0.216283
	199100001	199200000	0.216325
	225050001	225150000	0.21634
	7200001	7300000	0.21635
	79300001	79400000	0.2164
	119950001	120050000	0.216435
	49750001	49850000	0.216719
	53100001	53200000	0.216887
	212450001	212550000	0.217095
	147400001	147500000	0.217106
	244450001	244550000	0.217246
	132800001	132900000	0.217273
	120550001	120650000	0.217302
	111950001	112050000	0.217441
	219050001	219150000	0.217443
	135750001	135850000	0.217503
	65200001	65300000	0.21763
	132250001	132350000	0.217672
	149200001	149300000	0.217777
	110000001	110100000	0.217809
	87250001	87350000	0.217818
	133100001	133200000	0.217973
	156050001	156150000	0.217982
	176900001	177000000	0.218124
	37400001	37500000	0.218132
	112450001	112550000	0.218182
	126300001	126400000	0.218225
	148850001	148950000	0.218262
	128250001	128350000	0.218634
	181700001	181800000	0.218644
	234800001	234900000	0.218681
	254650001	254750000	0.218714
	148800001	148900000	0.218898
	44600001	44700000	0.219051
	222100001	222200000	0.219316
	67550001	67650000	0.219429
	233800001	233900000	0.219752
	126050001	126150000	0.220051
	233850001	233950000	0.220191
	10650001	10750000	0.220327
	219000001	219100000	0.220328
	71000001	71100000	0.220395
	119500001	119600000	0.220439
	130250001	130350000	0.220607
	237650001	237750000	0.220665
	119800001	119900000	0.220725
	155850001	155950000	0.221076
	217450001	217550000	0.221421
	214700001	214800000	0.221487
	49650001	49750000	0.221593
	68050001	68150000	0.221883
	233950001	234050000	0.221903
	157350001	157450000	0.221921
	220350001	220450000	0.221999
	115500001	115600000	0.222056
	15600001	15700000	0.222184
	245950001	246050000	0.222223
	149500001	149600000	0.222275
	81550001	81650000	0.222285
	67100001	67200000	0.222497
	200000001	200100000	0.222631
	219400001	219500000	0.222681
	56400001	56500000	0.222727
	109100001	109200000	0.222752
	193050001	193150000	0.222834
	56300001	56400000	0.222849
	25700001	25800000	0.222891
	63500001	63600000	0.223012
	219350001	219450000	0.223282
	66400001	66500000	0.223417
	156000001	156100000	0.223478
	15650001	15750000	0.223506
	147000001	147100000	0.223542
	130050001	130150000	0.223889
	221850001	221950000	0.223992
	92900001	93000000	0.224152
	17200001	17300000	0.224337
2	122650001	122750000	0.0381874
	105750001	105850000	0.0639814
	122800001	122900000	0.0665134
	219350001	219450000	0.0708272
	122600001	122700000	0.0718608
	82100001	82200000	0.077881
	218450001	218550000	0.078589
	122200001	122300000	0.0810021
	217150001	217250000	0.0814393
	122700001	122800000	0.0817069
	122750001	122850000	0.0835948
	217100001	217200000	0.083986
	122850001	122950000	0.0851045
	114050001	114150000	0.0870255
	114200001	114300000	0.0872434
	219450001	219550000	0.0931639
	234450001	234550000	0.0955754
	122050001	122150000	0.0967057
	121900001	122000000	0.0973707
	218500001	218600000	0.0973927
	234500001	234600000	0.0974344
	122250001	122350000	0.0975523
	122350001	122450000	0.0981351
	218550001	218650000	0.0993595
	113900001	114000000	0.100231
	122150001	122250000	0.10052
	122550001	122650000	0.101025
	122400001	122500000	0.101362
	113850001	113950000	0.101535
	122500001	122600000	0.105582
	190850001	190950000	0.10575
	194100001	194200000	0.107508
	217050001	217150000	0.107734
	113800001	113900000	0.107922
	103900001	104000000	0.108406
	106500001	106600000	0.1096
	82050001	82150000	0.111207
	106450001	106550000	0.111815
	114150001	114250000	0.112804
	128450001	128550000	0.113441
	109550001	109650000	0.113447
	205350001	205450000	0.113903
	122100001	122200000	0.114752
	218600001	218700000	0.114867
	122300001	122400000	0.114922
	106550001	106650000	0.11524
	217200001	217300000	0.115493
	122000001	122100000	0.117081
	103950001	104050000	0.117464
	21700001	21800000	0.119893
	121950001	122050000	0.120446
	109600001	109700000	0.12133
	51900001	52000000	0.121521
	74350001	74450000	0.123201
	800001	900000	0.124536
	219400001	219500000	0.125102
	113950001	114050000	0.125426
	64250001	64350000	0.127632
	750001	850000	0.128169
	114100001	114200000	0.129515
	121850001	121950000	0.131229
	26950001	27050000	0.133819
	122900001	123000000	0.134371
	64200001	64300000	0.135057
	72100001	72200000	0.135259
	700001	800000	0.135315
	114000001	114100000	0.135742
	114400001	114500000	0.135762
	51950001	52050000	0.137626
	113000001	113100000	0.137841
	112950001	113050000	0.138094
	122450001	122550000	0.138468
	190800001	190900000	0.139547
	116550001	116650000	0.139578
	113600001	113700000	0.141746
	106400001	106500000	0.141796
	235600001	235700000	0.141999
	1	100000	0.143172
	218400001	218500000	0.143261
	72150001	72250000	0.143593
	196000001	196100000	0.143749
	222250001	222350000	0.144842
	115100001	115200000	0.145196
	116600001	116700000	0.145439
	1350001	1450000	0.145505
	45700001	45800000	0.146012
	185450001	185550000	0.14602
	114450001	114550000	0.146673
	190700001	190800000	0.146931
	45800001	45900000	0.14698
	116700001	116800000	0.147802
	115200001	115300000	0.147921
	45750001	45850000	0.148329
	182300001	182400000	0.148897
	45900001	46000000	0.148936
	227350001	227450000	0.149856
	114350001	114450000	0.150983
	45850001	45950000	0.151445
	109500001	109600000	0.151897
	28400001	28500000	0.152011
	50600001	50700000	0.152991
	52300001	52400000	0.153502
	238650001	238750000	0.15356
	110000001	110100000	0.154561
	68400001	68500000	0.154832
	550001	650000	0.155281
	216500001	216600000	0.155511
	173700001	173800000	0.15556
	26900001	27000000	0.155624
	116650001	116750000	0.156218
	224550001	224650000	0.156484
	73550001	73650000	0.156526
	600001	700000	0.156728
	208500001	208600000	0.156956
	190750001	190850000	0.157014
	71250001	71350000	0.15733
	73500001	73600000	0.157927
	74300001	74400000	0.158118
	26850001	26950000	0.158661
	52250001	52350000	0.158855
	114250001	114350000	0.15898
	115150001	115250000	0.159135
	650001	750000	0.159156
	50550001	50650000	0.160937
	71300001	71400000	0.162066
	28450001	28550000	0.162706
	105600001	105700000	0.163047
	68350001	68450000	0.16315
	20100001	20200000	0.164283
	196050001	196150000	0.164343
	230350001	230450000	0.164654
	52100001	52200000	0.165137
	1400001	1500000	0.16578
	10700001	10800000	0.165964
	138750001	138850000	0.166752
	21650001	21750000	0.167038
	26800001	26900000	0.167445
	217250001	217350000	0.167745
	31450001	31550000	0.168397
	50001	150000	0.168837
	50500001	50600000	0.168997
	115050001	115150000	0.169353
	75650001	75750000	0.169357
	28350001	28450000	0.169917
	52200001	52300000	0.169961
	52000001	52100000	0.169978
	28550001	28650000	0.170718
	112900001	113000000	0.171138
	138800001	138900000	0.171185
	71350001	71450000	0.171236
	121800001	121900000	0.17139
	218000001	218100000	0.171432
	142200001	142300000	0.1717
	52150001	52250000	0.1737
	116500001	116600000	0.175466
	154750001	154850000	0.175486
	185100001	185200000	0.175971
	120000001	120100000	0.176181
	103850001	103950000	0.176548
	238600001	238700000	0.177417
	205300001	205400000	0.177521
	52450001	52550000	0.177847
	10750001	10850000	0.177888
	127800001	127900000	0.177908
	113750001	113850000	0.178029
	500001	600000	0.178089
	228700001	228800000	0.178091
	220750001	220850000	0.178204
	82650001	82750000	0.178219
	70800001	70900000	0.178462
	108400001	108500000	0.178471
	128500001	128600000	0.179285
	28500001	28600000	0.180543
	150400001	150500000	0.182386
	114300001	114400000	0.182587
	27100001	27200000	0.182938
	20800001	20900000	0.183099
	159650001	159750000	0.183128
	185000001	185100000	0.183264
	55650001	55750000	0.183536
	52350001	52450000	0.183668
	48950001	49050000	0.184919
	185500001	185600000	0.184929
	70850001	70950000	0.185336
	108350001	108450000	0.185817
	64300001	64400000	0.185881
	27000001	27100000	0.185934
	83850001	83950000	0.186132
	850001	950000	0.186434
	82150001	82250000	0.187893
	203450001	203550000	0.188255
	218300001	218400000	0.188512
	195950001	196050000	0.18875
	223900001	224000000	0.188802
	159700001	159800000	0.188834
	10800001	10900000	0.189838
	208450001	208550000	0.189977
	234400001	234500000	0.190014
	142250001	142350000	0.190034
	243800001	243900000	0.190101
	222300001	222400000	0.190115
	217000001	217100000	0.190304
	231050001	231150000	0.191625
	230300001	230400000	0.19186
	227400001	227500000	0.191977
	159600001	159700000	0.192367
	8900001	9000000	0.192444
	169700001	169800000	0.192447
	77450001	77550000	0.192582
	248950001	249050000	0.192716
	180800001	180900000	0.192888
	235550001	235650000	0.19302
	219850001	219950000	0.193054
	218050001	218150000	0.193179
	218350001	218450000	0.193222
	123500001	123600000	0.193482
	104750001	104850000	0.193585
	72400001	72500000	0.19367
	190000001	190100000	0.193704
	39100001	39200000	0.193793
	111050001	111150000	0.193822
	111300001	111400000	0.19416
	212200001	212300000	0.195224
	72800001	72900000	0.1954
	127850001	127950000	0.195488
	49850001	49950000	0.195711
	185050001	185150000	0.195889
	124400001	124500000	0.196127
	228750001	228850000	0.19678
	110050001	110150000	0.196799
	224500001	224600000	0.197002
	20150001	20250000	0.19702
	120050001	120150000	0.197187
	154800001	154900000	0.197193
	64150001	64250000	0.197332
	190650001	190750000	0.197469
	28300001	28400000	0.197908
	116950001	117050000	0.198048
	83900001	84000000	0.198103
	20050001	20150000	0.198107
	58250001	58350000	0.19866
	108150001	108250000	0.198667
	218250001	218350000	0.198792
	16300001	16400000	0.199095
	123450001	123550000	0.199475
	109450001	109550000	0.199515
	300001	400000	0.199618
	175700001	175800000	0.200254
	216550001	216650000	0.200337
	65700001	65800000	0.200368
	219050001	219150000	0.200413
	242850001	242950000	0.200453
	52050001	52150000	0.200658
	47500001	47600000	0.200735
	195200001	195300000	0.200847
	72350001	72450000	0.201099
	113550001	113650000	0.201103
	43100001	43200000	0.201178
	100001	200000	0.20125
	106600001	106700000	0.20172
	219750001	219850000	0.201849
	113650001	113750000	0.201875
	163950001	164050000	0.202024
	220700001	220800000	0.202286
	238800001	238900000	0.202461
	229200001	229300000	0.202462
	50650001	50750000	0.202479
	142300001	142400000	0.202559
	234550001	234650000	0.202712
	122950001	123050000	0.202898
	108200001	108300000	0.203341
	78550001	78650000	0.2035
	43150001	43250000	0.203696
	189950001	190050000	0.203745
	109100001	109200000	0.203823
	231100001	231200000	0.203867
	158900001	159000000	0.204164
	8550001	8650000	0.204373
	116750001	116850000	0.204659
	163800001	163900000	0.204958
	138700001	138800000	0.204977
	83800001	83900000	0.205052
	211800001	211900000	0.205285
	68050001	68150000	0.205357
	28850001	28950000	0.205493
	11600001	11700000	0.205783
	43050001	43150000	0.206348
	110100001	110200000	0.206615
	223850001	223950000	0.20682
	105350001	105450000	0.206835
	218650001	218750000	0.207027
	221950001	222050000	0.207428
	2200001	2300000	0.207475
	222200001	222300000	0.207512
	212000001	212100000	0.207573
	119950001	120050000	0.208533
	180150001	180250000	0.208863
	31100001	31200000	0.209008
	150001	250000	0.209076
	135450001	135550000	0.209097
	243850001	243950000	0.209281
	108750001	108850000	0.209458
	206200001	206300000	0.20958
	210900001	211000000	0.209594
	141700001	141800000	0.209608
	223050001	223150000	0.209647
	32250001	32350000	0.209772
	109950001	110050000	0.209883
	21000001	21100000	0.2099
	162650001	162750000	0.209984
	180100001	180200000	0.210045
	115250001	115350000	0.210251
	70650001	70750000	0.210483
	68450001	68550000	0.210987
	52400001	52500000	0.21102
	72200001	72300000	0.211425
	39150001	39250000	0.211656
	190900001	191000000	0.211789
	150750001	150850000	0.212242
	63200001	63300000	0.212411
	1300001	1400000	0.212715
	152650001	152750000	0.212818
	219800001	219900000	0.213012
	159550001	159650000	0.213059
	212050001	212150000	0.213136
	51850001	51950000	0.213455
	86850001	86950000	0.213466
	75700001	75800000	0.213573
	212250001	212350000	0.214037
	105800001	105900000	0.214121
	155700001	155800000	0.214264
	48900001	49000000	0.214347
	16250001	16350000	0.214685
	106350001	106450000	0.214897
	14600001	14700000	0.21505
	105550001	105650000	0.215119
	52500001	52600000	0.215158
	216450001	216550000	0.2152
	43000001	43100000	0.215237
	65250001	65350000	0.215299
	81650001	81750000	0.215311
	235650001	235750000	0.215383
	70600001	70700000	0.21572
	187550001	187650000	0.215851
	142150001	142250000	0.21596
	72750001	72850000	0.2161
	64100001	64200000	0.216145
	194700001	194800000	0.216539
	216800001	216900000	0.216539
	109250001	109350000	0.216543
	160050001	160150000	0.21656
	20950001	21050000	0.216942
	180750001	180850000	0.216949
	234350001	234450000	0.216961
	82000001	82100000	0.217027
	175650001	175750000	0.217029
	160100001	160200000	0.217242
	109650001	109750000	0.217347
	143850001	143950000	0.217446
	150900001	151000000	0.217523
	2250001	2350000	0.21763
	50450001	50550000	0.217649
	75600001	75700000	0.217856
	219500001	219600000	0.217868
	182250001	182350000	0.217893
	20550001	20650000	0.217984
	55700001	55800000	0.218036
	27050001	27150000	0.218085
	68300001	68400000	0.218214
	175750001	175850000	0.218638
	195250001	195350000	0.218667
	32300001	32400000	0.218669
	63600001	63700000	0.219062
	103800001	103900000	0.219364
	27150001	27250000	0.21944
	26350001	26450000	0.219481
	32200001	32300000	0.219542
	44200001	44300000	0.21957
	127900001	128000000	0.219835
	108700001	108800000	0.219942
	81700001	81800000	0.219981
	225450001	225550000	0.220165
	64050001	64150000	0.220333
	138650001	138750000	0.220388
	68100001	68200000	0.220821
	239650001	239750000	0.221327
	206250001	206350000	0.221413
	15450001	15550000	0.221464
	65750001	65850000	0.221519
	12700001	12800000	0.221839
	20850001	20950000	0.221853
	124200001	124300000	0.221892
	250001	350000	0.222
	59200001	59300000	0.222191
	3000001	3100000	0.222235
	70550001	70650000	0.222277
	20750001	20850000	0.222657
	163150001	163250000	0.222676
	224000001	224100000	0.222728
	107750001	107850000	0.222812
	21850001	21950000	0.223058
	206300001	206400000	0.223124
	49900001	50000000	0.223252
	55800001	55900000	0.223275
	153350001	153450000	0.223676
	29050001	29150000	0.22388
	54600001	54700000	0.223936
	107700001	107800000	0.224025
	209850001	209950000	0.224031
	120100001	120200000	0.224152
	203400001	203500000	0.224275
	158950001	159050000	0.224347
	106300001	106400000	0.224392
	185150001	185250000	0.224567
	35000001	35100000	0.224645
	108800001	108900000	0.224664
	59500001	59600000	0.224705
	63550001	63650000	0.224707
3	163150001	163250000	0.0792603
	134650001	134750000	0.0866581
	107650001	107750000	0.0881073
	35550001	35650000	0.0939479
	94500001	94600000	0.098533
	81400001	81500000	0.100607
	215300001	215400000	0.103165
	213250001	213350000	0.106349
	59000001	59100000	0.108241
	215350001	215450000	0.109176
	94450001	94550000	0.115523
	134700001	134800000	0.116176
	107600001	107700000	0.116736
	35600001	35700000	0.122088
	49750001	49850000	0.12346
	64900001	65000000	0.124029
	213200001	213300000	0.125812
	141850001	141950000	0.126837
	49800001	49900000	0.12932
	49850001	49950000	0.134051
	10700001	10800000	0.134642
	53050001	53150000	0.138769
	38850001	38950000	0.139222
	35500001	35600000	0.139876
	10750001	10850000	0.141419
	59050001	59150000	0.142895
	107700001	107800000	0.144847
	124400001	124500000	0.145684
	103800001	103900000	0.147634
	49700001	49800000	0.147817
	67800001	67900000	0.14848
	94400001	94500000	0.149546
	107550001	107650000	0.150364
	103850001	103950000	0.1512
	44700001	44800000	0.151682
	169450001	169550000	0.155028
	100600001	100700000	0.158957
	18100001	18200000	0.159394
	48700001	48800000	0.160026
	42300001	42400000	0.160812
	53100001	53200000	0.162452
	103900001	104000000	0.163505
	58950001	59050000	0.163715
	100650001	100750000	0.163955
	133450001	133550000	0.164189
	18150001	18250000	0.16513
	185000001	185100000	0.16532
	163800001	163900000	0.167958
	28650001	28750000	0.16935
	215550001	215650000	0.170097
	49900001	50000000	0.170535
	11000001	11100000	0.172059
	37050001	37150000	0.172955
	42250001	42350000	0.173847
	165350001	165450000	0.174003
	50000001	50100000	0.174501
	94550001	94650000	0.174955
	53000001	53100000	0.175164
	169700001	169800000	0.175343
	100450001	100550000	0.175348
	109500001	109600000	0.175407
	36900001	37000000	0.175511
	107500001	107600000	0.175961
	50750001	50850000	0.17597
	172050001	172150000	0.177463
	100550001	100650000	0.178378
	169750001	169850000	0.179656
	24050001	24150000	0.180494
	186000001	186100000	0.180685
	44650001	44750000	0.180732
	61750001	61850000	0.180746
	61450001	61550000	0.180921
	100750001	100850000	0.181215
	103050001	103150000	0.181998
	102700001	102800000	0.18207
	34800001	34900000	0.18208
	81350001	81450000	0.182935
	44250001	44350000	0.183601
	163850001	163950000	0.18422
	61900001	62000000	0.184429
	44100001	44200000	0.18446
	37000001	37100000	0.184783
	100800001	100900000	0.186016
	60000001	60100000	0.18732
	41550001	41650000	0.187465
	32350001	32450000	0.187537
	44900001	45000000	0.1878
	8450001	8550000	0.187855
	88350001	88450000	0.188279
	8500001	8600000	0.188335
	49250001	49350000	0.1885
	47700001	47800000	0.188565
	61500001	61600000	0.188637
	36950001	37050000	0.188878
	210350001	210450000	0.188952
	88200001	88300000	0.18946
	105100001	105200000	0.189571
	11650001	11750000	0.189725
	195200001	195300000	0.190935
	156350001	156450000	0.191724
	61250001	61350000	0.192002
	36850001	36950000	0.19259
	28700001	28800000	0.192984
	49950001	50050000	0.193161
	61950001	62050000	0.193592
	124450001	124550000	0.194327
	100500001	100600000	0.194537
	103750001	103850000	0.194971
	58900001	59000000	0.195032
	4000001	4100000	0.195036
	44050001	44150000	0.195368
	202900001	203000000	0.196053
	174600001	174700000	0.19662
	88250001	88350000	0.196836
	45950001	46050000	0.197714
	215250001	215350000	0.197733
	88400001	88500000	0.197986
	40950001	41050000	0.198405
	185950001	186050000	0.198891
	124750001	124850000	0.199158
	57050001	57150000	0.199632
	47750001	47850000	0.199915
	61850001	61950000	0.199921
	109550001	109650000	0.200286
	100700001	100800000	0.200591
	45800001	45900000	0.200628
	92100001	92200000	0.200636
	109600001	109700000	0.200836
	174550001	174650000	0.200885
	21650001	21750000	0.200912
	61200001	61300000	0.20119
	43000001	43100000	0.201245
	63100001	63200000	0.201287
	169500001	169600000	0.201309
	34750001	34850000	0.201449
	51050001	51150000	0.201742
	54050001	54150000	0.202054
	50800001	50900000	0.202379
	109650001	109750000	0.202452
	41000001	41100000	0.202558
	39200001	39300000	0.202811
	11050001	11150000	0.20287
	91600001	91700000	0.204759
	35650001	35750000	0.204931
	169400001	169500000	0.205117
	54000001	54100000	0.205308
	141900001	142000000	0.205327
	10800001	10900000	0.205467
	47050001	47150000	0.205653
	46100001	46200000	0.205954
	88300001	88400000	0.206061
	45650001	45750000	0.206163
	48750001	48850000	0.206447
	89900001	90000000	0.20674
	195250001	195350000	0.20674
	8550001	8650000	0.207154
	55350001	55450000	0.207313
	52950001	53050000	0.207324
	137350001	137450000	0.207357
	34850001	34950000	0.20741
	9100001	9200000	0.207421
	133400001	133500000	0.207742
	42200001	42300000	0.207957
	43900001	44000000	0.208262
	86450001	86550000	0.208314
	157250001	157350000	0.209043
	37100001	37200000	0.209286
	107450001	107550000	0.209658
	62000001	62100000	0.209948
	109450001	109550000	0.209961
	21600001	21700000	0.210122
	43350001	43450000	0.210127
	62650001	62750000	0.211536
	43750001	43850000	0.211546
	194800001	194900000	0.212045
	41250001	41350000	0.21245
	143200001	143300000	0.212588
	40650001	40750000	0.213113
	165400001	165500000	0.213573
	101000001	101100000	0.213792
	202850001	202950000	0.213874
	169550001	169650000	0.213922
	25050001	25150000	0.213981
	157300001	157400000	0.214419
	23900001	24000000	0.214744
	186050001	186150000	0.214752
	155150001	155250000	0.214818
	17300001	17400000	0.21503
	215500001	215600000	0.215216
	61350001	61450000	0.215225
	11100001	11200000	0.215599
	167700001	167800000	0.215608
	45600001	45700000	0.215627
	50050001	50150000	0.215857
	135950001	136050000	0.21591
	32300001	32400000	0.215978
	157200001	157300000	0.21619
	102550001	102650000	0.216199
	56150001	56250000	0.216221
	197100001	197200000	0.216302
	40250001	40350000	0.216365
	149950001	150050000	0.216561
	89950001	90050000	0.216611
	93200001	93300000	0.216674
	61400001	61500000	0.216855
	31900001	32000000	0.216952
	55400001	55500000	0.217194
	44200001	44300000	0.217344
	41500001	41600000	0.217565
	197150001	197250000	0.217923
	86500001	86600000	0.217995
	102500001	102600000	0.218211
	44850001	44950000	0.218323
	20750001	20850000	0.21863
	51100001	51200000	0.219136
	81450001	81550000	0.219212
	42850001	42950000	0.219578
	55200001	55300000	0.219707
	51850001	51950000	0.21981
	94350001	94450000	0.220411
	60950001	61050000	0.22056
	11700001	11800000	0.220626
	43850001	43950000	0.22078
	57500001	57600000	0.22125
	161300001	161400000	0.221464
	21700001	21800000	0.221474
	80300001	80400000	0.221582
	61550001	61650000	0.222057
	24100001	24200000	0.222108
	43700001	43800000	0.222116
	167600001	167700000	0.222138
	60100001	60200000	0.222168
	8600001	8700000	0.222191
	169800001	169900000	0.22222
	63050001	63150000	0.222275
	39900001	40000000	0.222298
	8650001	8750000	0.222648
	217650001	217750000	0.222656
	8700001	8800000	0.223959
	43800001	43900000	0.223992
	190800001	190900000	0.224232
	158050001	158150000	0.224314
	61300001	61400000	0.224349
	28600001	28700000	0.224541
	155200001	155300000	0.224544
4	101800001	101900000	0.0662671
	101750001	101850000	0.0738669
	68750001	68850000	0.087807
	68950001	69050000	0.0880225
	68900001	69000000	0.0989429
	68850001	68950000	0.102519
	101850001	101950000	0.102642
	68700001	68800000	0.104402
	69000001	69100000	0.104641
	68650001	68750000	0.114441
	63100001	63200000	0.123275
	101700001	101800000	0.12416
	68800001	68900000	0.128748
	68600001	68700000	0.134463
	69900001	70000000	0.150783
	63050001	63150000	0.151621
	69950001	70050000	0.161845
	68550001	68650000	0.163406
	47150001	47250000	0.167777
	47100001	47200000	0.170079
	118900001	119000000	0.175852
	69850001	69950000	0.175931
	80950001	81050000	0.17703
	47650001	47750000	0.180104
	69050001	69150000	0.182081
	45800001	45900000	0.184839
	68500001	68600000	0.186765
	42800001	42900000	0.189354
	44700001	44800000	0.195891
	38750001	38850000	0.200833
	78850001	78950000	0.201109
	118850001	118950000	0.202707
	39900001	40000000	0.203199
	68250001	68350000	0.20442
	83100001	83200000	0.205417
	10100001	10200000	0.205629
	45900001	46000000	0.205784
	42850001	42950000	0.206945
	13000001	13100000	0.208162
	118000001	118100000	0.208191
	12950001	13050000	0.208634
	12100001	12200000	0.210915
	118500001	118600000	0.211336
	76750001	76850000	0.213384
	118800001	118900000	0.213687
	39950001	40050000	0.214654
	12700001	12800000	0.215767
	58500001	58600000	0.215844
	117300001	117400000	0.216547
	68200001	68300000	0.216869
	118950001	119050000	0.217828
	45850001	45950000	0.218971
	45950001	46050000	0.219017
	83900001	84000000	0.219088
	46050001	46150000	0.22021
	117350001	117450000	0.220316
	44750001	44850000	0.220465
	68450001	68550000	0.221095
	83050001	83150000	0.222357
	63150001	63250000	0.222717
	44650001	44750000	0.222806
	17100001	17200000	0.22426
	81000001	81100000	0.224531
5	68650001	68750000	0.0385146
	68700001	68800000	0.0559552
	68750001	68850000	0.0724052
	69900001	70000000	0.088047
	69850001	69950000	0.096914
	78550001	78650000	0.101825
	31000001	31100000	0.105565
	78500001	78600000	0.105664
	59150001	59250000	0.108867
	69950001	70050000	0.112245
	59200001	59300000	0.112461
	71200001	71300000	0.116897
	59100001	59200000	0.116998
	48400001	48500000	0.12703
	68600001	68700000	0.130045
	48950001	49050000	0.136797
	48550001	48650000	0.138495
	48350001	48450000	0.140179
	48500001	48600000	0.144373
	63300001	63400000	0.148556
	59050001	59150000	0.149338
	59250001	59350000	0.150215
	48450001	48550000	0.152663
	96200001	96300000	0.154937
	63650001	63750000	0.155292
	48150001	48250000	0.159005
	57350001	57450000	0.159655
	78200001	78300000	0.162215
	63350001	63450000	0.163863
	78250001	78350000	0.16391
	63600001	63700000	0.168327
	48200001	48300000	0.168391
	77250001	77350000	0.169012
	42750001	42850000	0.170595
	30950001	31050000	0.17252
	60900001	61000000	0.173819
	71250001	71350000	0.174868
	48300001	48400000	0.175355
	35650001	35750000	0.175943
	77200001	77300000	0.175985
	79400001	79500000	0.176167
	60600001	60700000	0.176668
	107700001	107800000	0.17686
	52300001	52400000	0.17704
	67600001	67700000	0.178083
	60550001	60650000	0.178365
	107400001	107500000	0.178952
	75650001	75750000	0.179255
	52050001	52150000	0.180749
	59000001	59100000	0.180853
	59300001	59400000	0.181065
	79500001	79600000	0.181233
	84200001	84300000	0.182415
	35600001	35700000	0.183573
	48250001	48350000	0.184735
	107450001	107550000	0.185431
	60850001	60950000	0.185661
	57400001	57500000	0.185797
	57500001	57600000	0.186149
	57700001	57800000	0.18625
	41150001	41250000	0.186539
	79550001	79650000	0.186807
	35550001	35650000	0.186861
	24300001	24400000	0.186974
	47650001	47750000	0.188909
	101600001	101700000	0.189099
	45400001	45500000	0.189462
	60650001	60750000	0.189922
	63250001	63350000	0.190236
	57450001	57550000	0.190578
	49900001	50000000	0.190761
	96150001	96250000	0.191459
	107500001	107600000	0.191664
	18900001	19000000	0.192451
	52350001	52450000	0.192593
	101550001	101650000	0.192702
	25550001	25650000	0.192991
	79350001	79450000	0.193067
	65650001	65750000	0.194073
	79450001	79550000	0.194429
	35700001	35800000	0.194506
	52250001	52350000	0.194529
	63550001	63650000	0.194932
	41750001	41850000	0.195943
	59550001	59650000	0.19635
	69800001	69900000	0.196384
	79250001	79350000	0.197079
	57650001	57750000	0.197981
	63700001	63800000	0.198338
	47700001	47800000	0.199403
	47950001	48050000	0.200799
	47900001	48000000	0.201441
	47600001	47700000	0.201464
	60800001	60900000	0.202704
	82750001	82850000	0.20319
	57750001	57850000	0.203226
	70000001	70100000	0.20325
	58850001	58950000	0.203844
	71300001	71400000	0.20443
	53750001	53850000	0.204435
	48900001	49000000	0.2048
	92000001	92100000	0.206998
	40950001	41050000	0.207106
	59350001	59450000	0.20795
	78450001	78550000	0.208599
	66600001	66700000	0.208883
	52650001	52750000	0.208993
	39150001	39250000	0.209912
	52400001	52500000	0.210382
	66650001	66750000	0.210545
	79300001	79400000	0.210679
	41100001	41200000	0.21076
	101100001	101200000	0.210793
	29450001	29550000	0.211275
	46850001	46950000	0.211282
	42700001	42800000	0.211557
	49750001	49850000	0.21167
	68800001	68900000	0.211996
	57300001	57400000	0.213151
	59800001	59900000	0.213179
	63400001	63500000	0.213334
	52450001	52550000	0.213353
	61900001	62000000	0.213767
	57600001	57700000	0.213853
	62100001	62200000	0.213889
	9000001	9100000	0.214768
	58900001	59000000	0.214788
	30900001	31000000	0.21496
	59750001	59850000	0.215296
	62350001	62450000	0.216214
	35500001	35600000	0.216645
	72400001	72500000	0.2169
	59500001	59600000	0.216968
	70100001	70200000	0.217174
	48100001	48200000	0.217299
	57550001	57650000	0.217302
	64400001	64500000	0.217545
	48000001	48100000	0.218002
	92050001	92150000	0.218382
	60700001	60800000	0.218483
	75700001	75800000	0.218611
	59600001	59700000	0.218783
	55050001	55150000	0.21935
	26050001	26150000	0.219843
	57050001	57150000	0.219991
	62050001	62150000	0.220125
	1	100000	0.220459
	900001	1000000	0.220466
	47550001	47650000	0.22047
	46800001	46900000	0.220664
	66050001	66150000	0.220703
	47050001	47150000	0.220824
	49550001	49650000	0.220942
	52100001	52200000	0.220962
	62400001	62500000	0.221138
	48850001	48950000	0.221248
	77150001	77250000	0.221468
	31050001	31150000	0.221707
	48800001	48900000	0.221839
	38250001	38350000	0.221939
	54700001	54800000	0.222262
	106900001	107000000	0.222279
	58950001	59050000	0.222303
	56000001	56100000	0.222811
	59900001	60000000	0.224
	60500001	60600000	0.224051
	97700001	97800000	0.224108
	80800001	80900000	0.224135
	84150001	84250000	0.224273
	44000001	44100000	0.224678
6	88550001	88650000	0.0500918
	88600001	88700000	0.0830794
	84150001	84250000	0.09165
	72150001	72250000	0.112291
	116350001	116450000	0.116624
	44750001	44850000	0.122303
	53650001	53750000	0.125758
	116300001	116400000	0.130203
	116400001	116500000	0.138337
	53600001	53700000	0.144433
	2350001	2450000	0.1459
	72200001	72300000	0.15048
	84200001	84300000	0.151218
	88750001	88850000	0.155882
	53700001	53800000	0.159938
	24600001	24700000	0.165982
	88700001	88800000	0.169993
	101150001	101250000	0.170027
	23000001	23100000	0.172208
	116000001	116100000	0.176036
	24650001	24750000	0.176534
	24700001	24800000	0.17693
	48400001	48500000	0.181755
	103150001	103250000	0.184295
	116250001	116350000	0.184396
	69400001	69500000	0.188301
	72100001	72200000	0.188642
	17150001	17250000	0.190896
	23050001	23150000	0.193073
	25000001	25100000	0.19356
	58600001	58700000	0.193791
	109150001	109250000	0.195178
	97700001	97800000	0.195813
	66400001	66500000	0.198334
	81650001	81750000	0.198831
	81700001	81800000	0.201015
	103100001	103200000	0.202183
	97650001	97750000	0.203784
	101200001	101300000	0.204014
	2400001	2500000	0.205637
	56400001	56500000	0.207123
	88650001	88750000	0.207438
	70400001	70500000	0.209277
	83950001	84050000	0.21031
	65100001	65200000	0.210472
	66450001	66550000	0.210533
	24950001	25050000	0.210645
	2300001	2400000	0.211229
	65250001	65350000	0.211625
	112400001	112500000	0.212435
	103050001	103150000	0.212524
	44700001	44800000	0.21407
	51700001	51800000	0.214438
	76050001	76150000	0.214646
	75800001	75900000	0.214888
	66500001	66600000	0.215402
	75750001	75850000	0.215824
	97850001	97950000	0.215936
	97750001	97850000	0.216707
	44800001	44900000	0.218714
	13850001	13950000	0.218724
	116050001	116150000	0.218989
	24750001	24850000	0.220094
	114600001	114700000	0.220518
	26450001	26550000	0.220949
	24900001	25000000	0.22145
	5650001	5750000	0.221839
	109500001	109600000	0.221841
	31750001	31850000	0.222571
	43950001	44050000	0.222833
	48350001	48450000	0.223325
	116200001	116300000	0.224476
7	32900001	33000000	0.123586
	16250001	16350000	0.125787
	16200001	16300000	0.130111
	32950001	33050000	0.148912
	56250001	56350000	0.152077
	76950001	77050000	0.15709
	16300001	16400000	0.166605
	35200001	35300000	0.171555
	48800001	48900000	0.176462
	98600001	98700000	0.176479
	79900001	80000000	0.177452
	35350001	35450000	0.181982
	81600001	81700000	0.182808
	68150001	68250000	0.185589
	48750001	48850000	0.189629
	32850001	32950000	0.190629
	56200001	56300000	0.190894
	51650001	51750000	0.192456
	83400001	83500000	0.195181
	14650001	14750000	0.19682
	88200001	88300000	0.205641
	54900001	55000000	0.20786
	75150001	75250000	0.207977
	48850001	48950000	0.208729
	97550001	97650000	0.208832
	32750001	32850000	0.210638
	98850001	98950000	0.211043
	35250001	35350000	0.211207
	14700001	14800000	0.211595
	97600001	97700000	0.212866
	70850001	70950000	0.212983
	52600001	52700000	0.213839
	78900001	79000000	0.214214
	35300001	35400000	0.214813
	16150001	16250000	0.215006
	39350001	39450000	0.216312
	51600001	51700000	0.216847
	98650001	98750000	0.216874
	98900001	99000000	0.217474
	43500001	43600000	0.218542
	81550001	81650000	0.218971
	23450001	23550000	0.219893
	32800001	32900000	0.220282
	21450001	21550000	0.220461
	33000001	33100000	0.22094
	11150001	11250000	0.221508
	48900001	49000000	0.221695
	49450001	49550000	0.22243
	39400001	39500000	0.222643
	73650001	73750000	0.222735
	38600001	38700000	0.224696
8	89450001	89550000	0.0975256
	30700001	30800000	0.133772
	76650001	76750000	0.133989
	89500001	89600000	0.139236
	30750001	30850000	0.141559
	76700001	76800000	0.147054
	12550001	12650000	0.162738
	81000001	81100000	0.16341
	47900001	48000000	0.166489
	63600001	63700000	0.168235
	49750001	49850000	0.170078
	52250001	52350000	0.170181
	16900001	17000000	0.171063
	4950001	5050000	0.176454
	13950001	14050000	0.179353
	67200001	67300000	0.17978
	47850001	47950000	0.181923
	76600001	76700000	0.184796
	16850001	16950000	0.186647
	29500001	29600000	0.189573
	5550001	5650000	0.193114
	49700001	49800000	0.193723
	4900001	5000000	0.196421
	78000001	78100000	0.19837
	63550001	63650000	0.19863
	81050001	81150000	0.198911
	56200001	56300000	0.199596
	39750001	39850000	0.201261
	5600001	5700000	0.203082
	39700001	39800000	0.205763
	39400001	39500000	0.206261
	58750001	58850000	0.207719
	43400001	43500000	0.207963
	43450001	43550000	0.208491
	16950001	17050000	0.209353
	67750001	67850000	0.209499
	10450001	10550000	0.209703
	34800001	34900000	0.209765
	80150001	80250000	0.210054
	76750001	76850000	0.210784
	69150001	69250000	0.211325
	66000001	66100000	0.21157
	10300001	10400000	0.212076
	3250001	3350000	0.213256
	67150001	67250000	0.213991
	3950001	4050000	0.214099
	77950001	78050000	0.214494
	74150001	74250000	0.215608
	42850001	42950000	0.21687
	5500001	5600000	0.218648
	26000001	26100000	0.218662
	70650001	70750000	0.219097
	3800001	3900000	0.219585
	52200001	52300000	0.22036
	40000001	40100000	0.220562
	78050001	78150000	0.221376
	12600001	12700000	0.221582
	70600001	70700000	0.221644
	31500001	31600000	0.222204
	80950001	81050000	0.222317
	10400001	10500000	0.222499
	69100001	69200000	0.223364
	39450001	39550000	0.223407
	29550001	29650000	0.22344
	29450001	29550000	0.224354
9	25400001	25500000	0.097169
	76950001	77050000	0.109434
	77000001	77100000	0.126488
	63400001	63500000	0.131046
	27700001	27800000	0.131689
	25350001	25450000	0.136687
	23200001	23300000	0.147103
	70700001	70800000	0.152285
	94200001	94300000	0.152971
	27750001	27850000	0.164188
	52150001	52250000	0.164692
	23250001	23350000	0.16899
	27650001	27750000	0.173798
	70650001	70750000	0.174747
	76900001	77000000	0.177322
	49500001	49600000	0.179563
	74900001	75000000	0.179691
	29300001	29400000	0.180746
	16450001	16550000	0.181381
	74950001	75050000	0.182147
	37700001	37800000	0.183187
	55650001	55750000	0.186634
	30300001	30400000	0.187562
	49800001	49900000	0.191686
	35500001	35600000	0.192978
	92250001	92350000	0.194568
	55700001	55800000	0.194816
	70050001	70150000	0.195412
	35950001	36050000	0.196098
	94150001	94250000	0.197425
	60000001	60100000	0.198231
	52200001	52300000	0.199533
	60650001	60750000	0.20022
	57050001	57150000	0.200498
	63250001	63350000	0.200655
	60050001	60150000	0.201243
	37750001	37850000	0.201528
	75000001	75100000	0.202708
	60100001	60200000	0.204642
	74850001	74950000	0.205075
	43000001	43100000	0.206279
	60850001	60950000	0.207016
	30600001	30700000	0.207876
	77850001	77950000	0.208432
	85150001	85250000	0.208996
	23600001	23700000	0.21019
	59750001	59850000	0.210389
	58950001	59050000	0.210586
	70600001	70700000	0.211292
	92200001	92300000	0.212052
	59000001	59100000	0.212169
	74800001	74900000	0.212689
	59150001	59250000	0.212806
	60150001	60250000	0.212851
	86550001	86650000	0.213044
	63200001	63300000	0.213257
	16500001	16600000	0.213579
	85200001	85300000	0.214203
	66100001	66200000	0.215223
	77900001	78000000	0.216608
	29250001	29350000	0.217122
	91050001	91150000	0.218257
	58850001	58950000	0.218363
	79800001	79900000	0.218404
	450001	550000	0.218797
	78050001	78150000	0.219007
	15650001	15750000	0.22011
	16400001	16500000	0.22021
	88750001	88850000	0.220814
	35900001	36000000	0.221155
	29550001	29650000	0.221549
	2650001	2750000	0.222449
	11000001	11100000	0.222662
	70000001	70100000	0.222734
	39000001	39100000	0.222883
	47000001	47100000	0.223114
	58900001	59000000	0.223168
	67750001	67850000	0.223993
	63350001	63450000	0.224237
	73550001	73650000	0.224486
10	64200001	64300000	0.0557087
	64250001	64350000	0.060143
	64150001	64250000	0.0689283
	64100001	64200000	0.0900163
	19200001	19300000	0.0902096
	31700001	31800000	0.0948516
	75700001	75800000	0.119345
	35950001	36050000	0.123169
	64300001	64400000	0.125658
	35900001	36000000	0.128664
	26450001	26550000	0.128973
	51500001	51600000	0.129126
	75750001	75850000	0.132179
	7500001	7600000	0.132784
	37250001	37350000	0.14608
	72450001	72550000	0.146566
	52050001	52150000	0.148019
	37300001	37400000	0.148477
	75800001	75900000	0.148914
	75650001	75750000	0.149529
	36000001	36100000	0.151436
	59750001	59850000	0.152421
	35850001	35950000	0.155933
	64050001	64150000	0.156977
	26500001	26600000	0.157172
	31750001	31850000	0.158353
	7250001	7350000	0.160292
	75850001	75950000	0.161557
	48150001	48250000	0.163906
	58800001	58900000	0.164294
	51250001	51350000	0.165044
	52100001	52200000	0.165729
	64750001	64850000	0.170335
	37200001	37300000	0.171994
	75600001	75700000	0.172177
	3150001	3250000	0.174863
	6900001	7000000	0.175246
	51300001	51400000	0.175502
	64800001	64900000	0.176224
	31650001	31750000	0.176939
	37000001	37100000	0.178962
	51700001	51800000	0.179892
	52000001	52100000	0.180133
	51550001	51650000	0.180822
	3200001	3300000	0.181602
	75550001	75650000	0.18318
	54750001	54850000	0.184162
	8350001	8450000	0.184646
	7450001	7550000	0.186598
	85800001	85900000	0.187662
	6950001	7050000	0.187747
	54800001	54900000	0.188443
	34050001	34150000	0.188482
	3250001	3350000	0.18971
	72400001	72500000	0.189902
	75500001	75600000	0.1905
	26400001	26500000	0.190557
	19050001	19150000	0.19076
	66750001	66850000	0.190894
	48200001	48300000	0.191107
	59100001	59200000	0.191362
	70950001	71050000	0.192028
	7550001	7650000	0.192646
	75900001	76000000	0.19345
	19250001	19350000	0.193504
	19000001	19100000	0.194429
	58750001	58850000	0.195448
	80200001	80300000	0.195585
	37150001	37250000	0.19615
	29700001	29800000	0.196324
	7300001	7400000	0.197093
	48100001	48200000	0.19764
	39350001	39450000	0.198623
	85350001	85450000	0.198943
	59800001	59900000	0.199914
	36050001	36150000	0.200229
	51400001	51500000	0.201068
	77550001	77650000	0.201387
	37050001	37150000	0.201839
	46300001	46400000	0.201974
	66700001	66800000	0.202868
	64350001	64450000	0.205257
	26200001	26300000	0.205626
	51350001	51450000	0.205628
	19150001	19250000	0.205806
	75950001	76050000	0.206335
	85850001	85950000	0.206794
	76550001	76650000	0.208906
	33050001	33150000	0.209882
	39400001	39500000	0.210406
	19850001	19950000	0.210797
	37650001	37750000	0.211479
	7000001	7100000	0.211705
	19900001	20000000	0.211718
	6850001	6950000	0.214089
	76500001	76600000	0.214499
	70500001	70600000	0.215036
	23350001	23450000	0.215683
	59050001	59150000	0.215707
	7700001	7800000	0.215799
	28700001	28800000	0.217263
	8300001	8400000	0.217684
	23400001	23500000	0.218102
	51450001	51550000	0.218671
	57500001	57600000	0.218836
	7050001	7150000	0.218943
	34000001	34100000	0.219369
	69150001	69250000	0.219709
	33100001	33200000	0.22021
	36100001	36200000	0.220243
	76750001	76850000	0.220323
	18950001	19050000	0.220488
	6200001	6300000	0.221713
	54700001	54800000	0.221816
	62050001	62150000	0.222096
	28750001	28850000	0.222397
	37100001	37200000	0.222457
	70550001	70650000	0.222837
	44200001	44300000	0.223331
	76800001	76900000	0.223372
	44150001	44250000	0.223714
	36950001	37050000	0.224127
	39500001	39600000	0.224349
	25700001	25800000	0.224576
11	10750001	10850000	0.0887179
	27050001	27150000	0.102757
	50001	150000	0.144495
	1	100000	0.150108
	400001	500000	0.151676
	350001	450000	0.157659
	150001	250000	0.15873
	200001	300000	0.15876
	100001	200000	0.158784
	27000001	27100000	0.171609
	26000001	26100000	0.172759
	26050001	26150000	0.188103
	13250001	13350000	0.197521
	41200001	41300000	0.20312
	43550001	43650000	0.205282
	39350001	39450000	0.205417
	2700001	2800000	0.206414
	3050001	3150000	0.208919
	28100001	28200000	0.209434
	12100001	12200000	0.211522
	3450001	3550000	0.212089
	61750001	61850000	0.213172
	24950001	25050000	0.213555
	52900001	53000000	0.214174
	61900001	62000000	0.214422
	16050001	16150000	0.214453
	3400001	3500000	0.214876
	1050001	1150000	0.214997
	2650001	2750000	0.215508
	54500001	54600000	0.21611
	60250001	60350000	0.217929
	61200001	61300000	0.218314
	17750001	17850000	0.218632
	8600001	8700000	0.218802
	37350001	37450000	0.219874
	3000001	3100000	0.220118
	43500001	43600000	0.221408
	2750001	2850000	0.223502
	3600001	3700000	0.223961
	37400001	37500000	0.224437
12	49150001	49250000	0.153148
	53000001	53100000	0.157456
	14900001	15000000	0.15965
	25500001	25600000	0.162443
	61450001	61550000	0.165258
	53550001	53650000	0.16597
	49000001	49100000	0.167276
	53600001	53700000	0.167759
	53050001	53150000	0.171301
	37450001	37550000	0.185391
	68800001	68900000	0.187571
	49050001	49150000	0.18808
	27700001	27800000	0.189791
	53200001	53300000	0.19331
	40250001	40350000	0.196567
	39450001	39550000	0.196571
	68850001	68950000	0.20114
	30300001	30400000	0.201299
	25450001	25550000	0.202497
	78800001	78900000	0.204265
	42250001	42350000	0.205694
	39100001	39200000	0.207968
	66550001	66650000	0.207997
	42300001	42400000	0.208588
	70700001	70800000	0.208599
	32250001	32350000	0.20896
	70650001	70750000	0.21087
	61400001	61500000	0.213535
	40200001	40300000	0.214045
	14850001	14950000	0.2145
	53250001	53350000	0.214662
	48000001	48100000	0.214876
	40300001	40400000	0.217179
	38850001	38950000	0.218359
	68950001	69050000	0.218633
	44950001	45050000	0.219478
	48950001	49050000	0.219805
	53500001	53600000	0.221058
	70100001	70200000	0.221337
	61500001	61600000	0.221397
	12500001	12600000	0.223077
	39500001	39600000	0.223651
	26300001	26400000	0.223889
13	51350001	51450000	0.0941499
	42100001	42200000	0.106488
	51300001	51400000	0.106693
	51250001	51350000	0.107389
	50250001	50350000	0.107776
	62300001	62400000	0.11677
	10000001	10100000	0.123186
	32900001	33000000	0.136577
	63600001	63700000	0.141917
	63550001	63650000	0.144408
	50200001	50300000	0.152175
	10050001	10150000	0.153259
	50300001	50400000	0.157099
	32950001	33050000	0.159773
	45800001	45900000	0.160693
	82950001	83050000	0.164517
	42050001	42150000	0.165192
	81650001	81750000	0.16622
	8650001	8750000	0.176877
	63350001	63450000	0.181519
	62250001	62350000	0.183446
	76500001	76600000	0.18485
	81700001	81800000	0.185584
	42150001	42250000	0.186454
	63650001	63750000	0.188052
	45850001	45950000	0.188136
	76800001	76900000	0.190468
	77150001	77250000	0.190476
	64700001	64800000	0.19075
	63500001	63600000	0.190809
	11000001	11100000	0.191017
	33350001	33450000	0.191133
	78650001	78750000	0.192812
	39500001	39600000	0.192855
	35100001	35200000	0.193486
	62900001	63000000	0.193588
	8800001	8900000	0.195017
	45750001	45850000	0.197576
	49950001	50050000	0.198015
	35200001	35300000	0.198099
	50950001	51050000	0.19844
	12900001	13000000	0.200973
	21250001	21350000	0.200994
	8750001	8850000	0.202266
	9950001	10050000	0.202328
	50150001	50250000	0.202784
	63400001	63500000	0.205215
	51450001	51550000	0.206429
	11350001	11450000	0.206745
	13350001	13450000	0.206934
	21200001	21300000	0.207434
	13400001	13500000	0.207516
	76850001	76950000	0.208484
	8600001	8700000	0.208577
	8700001	8800000	0.20916
	45900001	46000000	0.209204
	29500001	29600000	0.20932
	69500001	69600000	0.213856
	50100001	50200000	0.214985
	49900001	50000000	0.21525
	20750001	20850000	0.215278
	81600001	81700000	0.215494
	62350001	62450000	0.216826
	11300001	11400000	0.217236
	13450001	13550000	0.217522
	13750001	13850000	0.218456
	9400001	9500000	0.21884
	11800001	11900000	0.219261
	50350001	50450000	0.219282
	10950001	11050000	0.219336
	64750001	64850000	0.219393
	51500001	51600000	0.219418
	13300001	13400000	0.219426
	15900001	16000000	0.219482
	35250001	35350000	0.219761
	45650001	45750000	0.22031
	71500001	71600000	0.220588
	10400001	10500000	0.220711
	63300001	63400000	0.220856
	76450001	76550000	0.221026
	65850001	65950000	0.221236
	13700001	13800000	0.221847
	76750001	76850000	0.223139
	66900001	67000000	0.223327
	35150001	35250000	0.22333
	65800001	65900000	0.223343
	75500001	75600000	0.223809
	63700001	63800000	0.223889
	9350001	9450000	0.224455
14	54200001	54300000	0.0905666
	14150001	14250000	0.164364
	42650001	42750000	0.183476
	10300001	10400000	0.193612
	7350001	7450000	0.196962
	14050001	14150000	0.202976
	47800001	47900000	0.204507
	14000001	14100000	0.206128
	7400001	7500000	0.213099
	16150001	16250000	0.213384
	21600001	21700000	0.214247
	37650001	37750000	0.216074
	14100001	14200000	0.216088
	54250001	54350000	0.217108
	14200001	14300000	0.21876
	55300001	55400000	0.221688
	7750001	7850000	0.222542
	19300001	19400000	0.222859
	28950001	29050000	0.223644
	23750001	23850000	0.223932
	3600001	3700000	0.224081
15	850001	950000	0.0685916
	800001	900000	0.0825352
	2950001	3050000	0.0862278
	1100001	1200000	0.10001
	2900001	3000000	0.103523
	64650001	64750000	0.109895
	17000001	17100000	0.111344
	17350001	17450000	0.131467
	1250001	1350000	0.132519
	1050001	1150000	0.134491
	62350001	62450000	0.134791
	750001	850000	0.149039
	17050001	17150000	0.153327
	17300001	17400000	0.156166
	1200001	1300000	0.159702
	2850001	2950000	0.159714
	1300001	1400000	0.159849
	1150001	1250000	0.160641
	900001	1000000	0.165963
	62950001	63050000	0.172548
	3000001	3100000	0.173782
	62300001	62400000	0.178157
	51000001	51100000	0.181553
	16950001	17050000	0.182696
	53650001	53750000	0.183849
	53150001	53250000	0.184108
	17150001	17250000	0.188921
	17100001	17200000	0.190517
	78000001	78100000	0.191788
	72650001	72750000	0.192457
	31850001	31950000	0.193295
	17250001	17350000	0.193978
	50950001	51050000	0.194283
	52750001	52850000	0.194525
	12750001	12850000	0.195502
	32350001	32450000	0.195994
	17200001	17300000	0.20282
	63000001	63100000	0.203099
	62100001	62200000	0.204983
	74200001	74300000	0.205666
	62900001	63000000	0.207896
	62400001	62500000	0.208427
	64600001	64700000	0.208445
	65950001	66050000	0.209613
	63250001	63350000	0.210086
	6650001	6750000	0.21113
	52700001	52800000	0.212738
	74250001	74350000	0.213055
	32300001	32400000	0.213496
	74150001	74250000	0.213725
	79750001	79850000	0.214299
	66150001	66250000	0.214427
	62800001	62900000	0.214638
	73350001	73450000	0.215307
	32400001	32500000	0.215554
	38400001	38500000	0.216377
	66000001	66100000	0.217155
	62600001	62700000	0.218511
	38450001	38550000	0.219065
	62850001	62950000	0.219099
	63050001	63150000	0.219995
	19150001	19250000	0.221788
	64700001	64800000	0.222602
	31800001	31900000	0.22269
	21850001	21950000	0.223921
	62250001	62350000	0.224703
16	43600001	43700000	0.0596709
	43550001	43650000	0.0722651
	33600001	33700000	0.0931945
	51850001	51950000	0.101042
	41450001	41550000	0.107143
	71300001	71400000	0.112674
	43500001	43600000	0.113589
	51800001	51900000	0.123856
	33650001	33750000	0.127185
	33950001	34050000	0.133696
	33500001	33600000	0.133765
	40950001	41050000	0.139112
	33800001	33900000	0.14081
	41400001	41500000	0.141712
	46950001	47050000	0.141852
	41300001	41400000	0.142136
	33900001	34000000	0.144867
	33050001	33150000	0.145054
	41350001	41450000	0.147235
	40500001	40600000	0.147514
	3700001	3800000	0.148929
	41500001	41600000	0.152547
	51900001	52000000	0.153326
	40550001	40650000	0.15893
	31800001	31900000	0.162551
	33550001	33650000	0.163912
	71350001	71450000	0.164184
	47000001	47100000	0.164221
	51750001	51850000	0.165384
	40900001	41000000	0.165431
	40600001	40700000	0.166209
	33450001	33550000	0.168286
	31750001	31850000	0.168353
	40450001	40550000	0.168529
	33850001	33950000	0.16953
	41150001	41250000	0.175143
	15850001	15950000	0.177296
	48850001	48950000	0.177854
	71600001	71700000	0.177934
	22000001	22100000	0.179529
	46450001	46550000	0.181554
	22050001	22150000	0.185101
	71400001	71500000	0.187895
	46900001	47000000	0.188659
	45050001	45150000	0.189027
	10050001	10150000	0.192734
	40850001	40950000	0.194207
	71450001	71550000	0.194406
	69750001	69850000	0.196409
	45550001	45650000	0.197186
	48600001	48700000	0.199811
	70000001	70100000	0.199986
	3750001	3850000	0.201173
	41250001	41350000	0.201581
	46850001	46950000	0.202676
	54150001	54250000	0.203161
	41200001	41300000	0.204981
	30150001	30250000	0.205142
	40400001	40500000	0.206132
	3400001	3500000	0.206863
	46400001	46500000	0.207435
	48900001	49000000	0.207899
	70050001	70150000	0.208977
	12300001	12400000	0.209245
	69950001	70050000	0.20938
	11400001	11500000	0.212317
	43200001	43300000	0.21283
	57950001	58050000	0.212914
	58200001	58300000	0.21293
	31700001	31800000	0.214902
	3900001	4000000	0.21497
	54000001	54100000	0.215387
	69700001	69800000	0.215522
	54050001	54150000	0.21613
	70350001	70450000	0.216241
	2750001	2850000	0.216254
	40350001	40450000	0.216359
	71650001	71750000	0.216402
	20150001	20250000	0.21682
	46500001	46600000	0.216914
	62800001	62900000	0.216997
	50650001	50750000	0.217644
	37400001	37500000	0.217856
	70400001	70500000	0.218217
	54100001	54200000	0.218406
	70300001	70400000	0.218708
	13450001	13550000	0.218823
	18850001	18950000	0.220194
	3650001	3750000	0.220582
	57800001	57900000	0.221144
	36700001	36800000	0.222483
	46700001	46800000	0.223049
	38250001	38350000	0.223131
	24650001	24750000	0.223296
	51700001	51800000	0.223318
	44900001	45000000	0.223923
	34700001	34800000	0.223962
	46350001	46450000	0.224075
17	53600001	53700000	0.0800598
	52400001	52500000	0.1046
	53550001	53650000	0.109278
	51100001	51200000	0.119015
	51200001	51300000	0.131242
	51150001	51250000	0.133277
	52350001	52450000	0.152338
	51250001	51350000	0.153773
	64950001	65050000	0.156573
	58350001	58450000	0.158928
	54800001	54900000	0.160702
	52450001	52550000	0.162985
	32250001	32350000	0.163659
	61500001	61600000	0.165985
	67050001	67150000	0.169395
	54150001	54250000	0.171262
	51300001	51400000	0.172768
	52300001	52400000	0.172774
	61450001	61550000	0.175473
	50950001	51050000	0.17921
	67100001	67200000	0.179298
	54750001	54850000	0.18229
	57450001	57550000	0.183069
	33100001	33200000	0.183687
	54850001	54950000	0.183848
	48350001	48450000	0.183897
	29800001	29900000	0.185221
	50001	150000	0.188809
	57400001	57500000	0.192084
	32200001	32300000	0.192274
	43700001	43800000	0.195783
	43750001	43850000	0.196615
	72150001	72250000	0.19715
	54100001	54200000	0.197726
	51050001	51150000	0.198814
	67000001	67100000	0.199062
	52750001	52850000	0.199244
	54700001	54800000	0.203284
	58300001	58400000	0.203378
	58400001	58500000	0.206495
	72200001	72300000	0.206881
	48300001	48400000	0.211834
	53500001	53600000	0.211858
	61550001	61650000	0.21254
	51950001	52050000	0.215245
	60850001	60950000	0.215605
	53150001	53250000	0.215774
	51900001	52000000	0.217529
	61850001	61950000	0.218635
	46050001	46150000	0.218688
	1	100000	0.219269
	51000001	51100000	0.221005
	52250001	52350000	0.221282
	48400001	48500000	0.222381
	58450001	58550000	0.222544
	63850001	63950000	0.222635
	46350001	46450000	0.223024
	43250001	43350000	0.223595
	4550001	4650000	0.223727
	17350001	17450000	0.22384
	46100001	46200000	0.224349
	41300001	41400000	0.224504
	51850001	51950000	0.224697
18	56400001	56500000	0.129386
[truncated: 450 more rows]

## Sheet: Supp. Data 5
Supplemental Table 5. Specific differential genes of prolific Suffolk sheep
Group	Gene
Differential candidate genes between prolific Suffolk sheep and Hu sheep	ABTB2|ACSL3|ADPRHL1|AGFG1|AK5|ARHGEF4|ARSI|ATG10|ATP11B|BICD2|CARD6|CATIP|CCDC115|CCDC138|CCDC152|CD74|CDCA7|CDK5R2|CEPT1|CKMT2|CLTA|CLYBL|CNIH4|CSRNP2|CUL4A|CXXC5|DCAF10|DCUN1D1|DDB1|DEF8|DRAM2|ECSCR|EDAR|EIF4E1B|FAM175A|FAM179A|FAM221B|FEV|FGD3|GALNTL6|GKN2|GNE|GPR17|GPR83|GPRIN1|GRTP1|HELQ|HTR4|IFT88|INPP5A|IPPK|IZUMO1R|KANK1|KBTBD3|KCNG3|KIAA1549L|KRT1|KRT2|KRT72|KRT74|LAMP1|LBH|LETMD1|LIMS2|…
Differential candidate genes between prolific Suffolk sheep and Suffolk sheep	ADRA1B|ARHGEF4|CAB39L|CATIP|CCDC115|CDK5R2|CHAF1B|CHIC2|CLDN14|CTDSP1|CUL5|DENR|DISP2|EPHB2|FEV|FNDC3A|FSIP2|GALNTL6|IFT81|INPP5A|KCNK9|KPNA1|LIMS2|MFAP3L|MTBP|OGG1|OSBPL9|PARP9|PDZD2|PIBF1|PPP2R2A|PXDN|RNF38|SCN1A|SENP2|SFT2D3|SH2D1B|SLC46A2|SMARCC1|SNN|SNRPB2|SNTB1|SNX30|STYX|TADA3|TFCP2|TMEM131|TMEM169|TPO|TTC22|TUBGCP5|UAP1|UHMK1|USP37|VIL1|WDR33|WDR5B|WNT10A|XRCC5
Germplasm-specific candidate genes of prolific Suffolk sheep	ARHGEF4|CATIP|CCDC115|CDK5R2|FEV|GALNTL6|INPP5A|LIMS2|MFAP3L|OGG1|PPP2R2A|SENP2|SFT2D3|SNRPB2|SNX30|TADA3|TFCP2|TMEM169|TPO|TUBGCP5|WDR33|WNT10A|XRCC5

## Sheet: Supp.Data 6
Supplemental Table 6. Litter size of the population
Sample ID	Breed	group	age	sex	litter size
DS3_111	prolific Suffolk sheep	multi-lamb group	5	female	4
DS2_19	prolific Suffolk sheep	multi-lamb group	5	female	4
DS2_10	prolific Suffolk sheep	multi-lamb group	5	female	3
DS2_9	prolific Suffolk sheep	multi-lamb group	4	female	3
DS2_107	prolific Suffolk sheep	multi-lamb group	4	female	3
DS2_108	prolific Suffolk sheep	multi-lamb group	4	female	2
DS2_125	prolific Suffolk sheep	multi-lamb group	4	female	4
DS2_151	prolific Suffolk sheep	multi-lamb group	4	female	2
DS2_31029	prolific Suffolk sheep	multi-lamb group	6	female	2
DS2_31073	prolific Suffolk sheep	multi-lamb group	6	female	2
DS2_25	prolific Suffolk sheep	multi-lamb group	5	female	2
DS2_31063	prolific Suffolk sheep	multi-lamb group	6	female	2
DS1_71	prolific Suffolk sheep	single-lamb group	5	female	1
DS1_132	prolific Suffolk sheep	single-lamb group	5	female	1
DS1_434	prolific Suffolk sheep	single-lamb group	5	female	1
DS1_142	prolific Suffolk sheep	single-lamb group	4	female	1
DS1_534	prolific Suffolk sheep	single-lamb group	4	female	1
DS1_136	prolific Suffolk sheep	single-lamb group	4	female	2
DS1_116	prolific Suffolk sheep	single-lamb group	4	female	1
DS1_31090	prolific Suffolk sheep	single-lamb group	6	female	1
DS1_31022	prolific Suffolk sheep	single-lamb group	6	female	1
DS1_31068	prolific Suffolk sheep	single-lamb group	6	female	2
DS1_31048	prolific Suffolk sheep	single-lamb group	6	female	1
DS1_31037	prolific Suffolk sheep	single-lamb group	6	female	1
S_154	Suffolk sheep	-	4	female	2
S_31002	Suffolk sheep	-	6	female	1
S_31026	Suffolk sheep	-	6	female	1
S_31027	Suffolk sheep	-	6	female	2
S_56	Suffolk sheep	-	6	female	2
S_6	Suffolk sheep	-	6	female	2
S_60065	Suffolk sheep	-	5	female	2
S_60145	Suffolk sheep	-	5	female	1
S_61001	Suffolk sheep	-	5	female	1
S_61004	Suffolk sheep	-	5	female	1
S_71001	Suffolk sheep	-	5	female	1
S_80063	Suffolk sheep	-	5	female	2
S_90001	Suffolk sheep	-	5	female	1
S_91002	Suffolk sheep	-	5	female	1
S_91004	Suffolk sheep	-	5	female	1
S_91007	Suffolk sheep	-	5	female	2
S_Y153	Suffolk sheep	-	4	female	1
S_Y155	Suffolk sheep	-	4	female	1
S_Y157	Suffolk sheep	-	4	female	1
S_Y160	Suffolk sheep	-	4	female	2
H_u1	Hu sheep	-	4	female	3
H_u13	Hu sheep	-	4	female	2
H_u17	Hu sheep	-	4	female	2
H_u18	Hu sheep	-	4	female	2
H_u2	Hu sheep	-	4	female	2
H_u23	Hu sheep	-	5	female	2
H_u26	Hu sheep	-	5	female	2
H_u30	Hu sheep	-	5	female	3
H_u31	Hu sheep	-	5	female	3
H_u33	Hu sheep	-	5	female	2
H_u36	Hu sheep	-	5	female	2
H_u4	Hu sheep	-	5	female	2
H_u40	Hu sheep	-	5	female	3
H_u43	Hu sheep	-	6	female	2
H_u44	Hu sheep	-	6	female	2
H_u47	Hu sheep	-	6	female	2
H_u48	Hu sheep	-	6	female	2
H_u5	Hu sheep	-	6	female	2
H_u50	Hu sheep	-	6	female	3
H_u8	Hu sheep	-	6	female	3
